# Supplementary material for: Lactate sensing mechanisms in arterial chemoreceptor cells
Source: Nat Commun. 2021 Jul 6;12:4166. doi: 10.1038/s41467-021-24444-7 (PMC8260783; doi:10.1038/s41467-021-24444-7)
Supplement: Supplementary file 4 — Source data [file 41467_2021_24444_MOESM4_ESM.zip]

Archive with 1 entries (1 files):
- Source data (R2).xlsx
