# Supplementary material for: Lactate sensing mechanisms in arterial chemoreceptor cells
Source: Nat Commun. 2021 Jul 6;12:4166. doi: 10.1038/s41467-021-24444-7 (PMC8260783; doi:10.1038/s41467-021-24444-7)
Supplement: Supplementary file 4 — Source data [file 41467_2021_24444_MOESM4_ESM.zip › Source data (R2).xlsx]

## Sheet: Fig 1A
Plethysmographic: he average increase in respiratory frequency (breaths/min) during exposure to hypoxia (n=35 mice)
Time	%O2	mouse																																			average	average	Desv	SEM	SEM	n
		1	2	3	4	5	6	7	8	9	10	11	12	13	14	15	16	17	18	19	20	21	22	23	24	25	26	27	28	29	30	31	32	33	34	35
0	20.8575	159.375	98.0833	129.5	137.5	182.5	131.667	126	131	179	136	207.5	219	197.333		154	189		191		206	151.25	198.75	207.5	223.458	168.083	180.917	183		174.75	183.333	169.875	187.25			174	171.608	176.563	31.2721	5.80708	10.2702	29
2	20.8625							137		198	137	160.5	215.333	208.667		208	195																				182.438		32.5882	11.5217		8
4	20.865							127		186.5	131	199	208.667	209		141	202																				175.521		36.0961	12.7619		8
6	20.8675							134		169.5	133	186.5	203	188.5		177	222																				176.688		31.0851	10.9902		8
8	20.8675	116	125.625		155.917	196		150		161.5	138	188	193	199		137.5	209		188.25		184	156.75	188	209.417	220	181.375	197.694	178.75		174.5		179.25	165.25			194.5	175.491	177.026	27.0471	5.40941	8.6289	25
10	20.865							145	174	186	142	197	196	196.5		159.5	208																				178.222		24.3261	8.10868		9
12	20.865							127	164	177.5	138	168	193	208		161.5	209																				171.778		28.5199	9.50662		9
14	20.865							133	187	187.5	137	184	212	222		156	225																				182.611		34.4726	11.4909		9
16	20.87	124.667	129.5	213.5	157.083	185	152.667	134	207	182.5	139	171	146.667	213		158	203		188.25		181	168.667	185.625	211.917	262.5	172.625	197.417	168.5		173.25	156	200.5	170.5			185.5	177.201	176.654	30.0815	5.586	8.48489	29
18	20.87							137	204	195.5	139	146	165.667	212.667	155	166																					168.981		28.5113	9.50375		9
20	20.865							138	231	174	142	177.5	191	234	177	154	195																				181.35		32.9647	10.4243		10
22	20.8625							130	179	193.5	138	187	210.333	210	183	174	186																				179.083		26.6437	8.42546		10
24	20.8675	172.667	107.5	196.25	147.5	186.583		144	188	179.5	140	122	198	220	151	168	213		167.75		200	143	196.75	208.833	253.5	185.75	202	178.125		180.333	171.667	175	154.333			191.25	177.32	176.443	30.8345	5.72582	9.02357	29
26	20.87							119	195	183.5	145	167	192.667	215.667	151	158	209																				173.583		30.8024	9.74056		10
28	20.875							133	197	188	147	222.5	201	204.667	167	156	208																				182.417		29.7719	9.4147		10
30	20.8675							139	196	199	145	144.5	196	211	151	122	221																				172.45		35.4592	11.2132		10
32	20.865		100.625	213	147.917	175.5		139	180	201	143	163	206.5	220.667		139	191		173.25		178	160.333	186.042	211.667	267.042	170.667	189.125	199.438		176.667	149	162.875	169.25		187	181.25	177.922	178.906	31.7908	6.00789	9.48737	28
34	20.8625							145	190	193.5	156	183	199	210		121	204																				177.944		30.3567	10.1189		9
36	20.865							146	185	199	141	182.5	199.5	200.333		118.5	197																				174.315		30.9098	10.3033		9
38	20.875							134	204.5	193	144	169	205.5	223.5		163.5	232																				185.444		34.5583	11.5194		9
40	20.875		185.278		149.833	174.5		213	182	175.5	163	176	204	231	153	150.5	196		171.25		169.333	149.25	174.5	216.333	267.625	173.833	158.625	193.021		182.5	160	154.875	178.667		183.25	192.25	181.39	178.378	26.8006	5.06483	9.30426	28
42	20.875								197.5	164.5	241	167	200	205	115	172	157																				179.889		35.8458	11.9486		9
44	20.875							153	188	207.5	171	162.5	195.667	213.5	91	190	196																				176.817		35.7147	11.294		10
46	20.8725							151	165	197	176.5	165	221.667	215	131	164	168																				175.417		28.1746	8.9096		10
48	20.87		175.75		144.833	179.833		134	190	200	158.5	206.5	210	198.667	172	156.5	190		162.5		176	154.042	169	203.25	261.625	180.25	177.667	165.938		163.667	165.5	157.875	173.667		223	186.75	179.904	180.325	26.1226	4.9367	7.95851	28
50	20.8725							137	194	191.5	165.5	137	205.333	202.667	163	193	194																				178.3		25.8568	8.17663		10
52	20.8725							130	190	196	167	174	212.667	207	194	171	193																				183.467		23.9975	7.58869		10
54	20.8725							112	196.5	199.5		173	212	209.667	174	143	197																				179.63		33.3961	11.132		9
56	20.875		140.458	189.5	152.417	181.833		130	169.5	197.5		166	205.333	212.333	204	146	201	117	161		162	155.833	175.5	196.25	257.5	172.25	177.333	182.875		178.667	177	147.125	146.5			192	174.811	170.248	28.9307	5.46739	9.17189	28
58	20.88							149	180.5	192	144	171	211.333	214.333	145	157	208	120																			172.015		31.7482	9.57244		11
60	20.88							114	185	190.5	138	174	212.667	216.333	176	178.5	186	96																			169.727		38.2464	11.5317		11
62	20.885							131	186.5	185	137	145	205.667	200.667	138	168	202	110																			164.439		33.551	10.116		11
64	20.8875	159.375	121	165.25	136.542			122	190.5	189		186	208.333	201.667	161	169.5	213	159	188.375		148.5	162.042	272	213.917	242.667	176.083	164.611	157.375		138	185.25	155.375	159			189	176.227	178.241	33.933	6.41273	10.0261	28
66	20.885							133	187	190	199	166	213.333	208	157	160.5	275	182																			188.258		37.4143	11.2808		11
68	20.885							115	208	184.5	182	178	212.667	224.333	139	163	108																				171.45		40.1287	12.6898		10
70	20.8875							125	177.5	185	230	153.5	204.333	209.5	184	189.5	153	136																			177.03		32.2414	9.72116		11
72	20.8875	134.5	124.792	150.75	143.056	232.083	156	134	180.5	186	143	202	207.5	220.5		140	173	131	198.25	185	178.5	147	233.083	202.972	257	172.389	194.917	164.958		160	167.75	162.125	170		149	190.667	174.759	171.709	32.8609	5.80905	8.13241	32
74	20.8875							126	187.5	189.5	130	157	210.5	203	190	161.5	155	159																			169.909		28.1761	8.4954		11
76	20.8875							144	186	192.5	130	179	207.5	203.5	132	163	143																				168.05		29.499	9.32841		10
78	20.885							133	188.5	184	139	163.5	206.667	218.5	169	151	188																				174.117		28.1341	8.89677		10
80	20.8875	134.5	129.125	170.75	141.833	192.667	182	122	195	189	136	174	212.667	219.333	171	161.5	192		208.625	191	166	143.208	225.889	211.667	261	158.167	158.667	156.583		171.5	160.75	152	160.417		142.333	145	173.006	176.844	31.8854	5.6366	7.68512	32
82	20.8925							138	187.5	191		162.5	200.667	208.667	141	169	204																				178.037		26.6451	8.88171		9
84	20.8975							164	193	185	139	174	206	215.333	144	167	185																				177.233		24.7317	7.82084		10
86	20.89							151	213	186	144	175	206.5	214.5	154	159	188																				179.1		26.5673	8.40132		10
88	20.885	141.25	131	197.125	125.25	196.333	198	143	213	188	140	184	205	207.5	144	137	204	192	226.208	189	138	175.75	212.528	205.125	254.5	174.278	156.222	167.188	173	172	176	154	161.75		164.333	188.5	177.495	173.29	30.357	5.20618	8.49547	34
90	20.885							129	201.5	210.5	136	188.5	206	196.667	150	173.5	198	132																			174.697		31.9632	9.63725		11
92	20.89							159	212	195	140	162	203.5	205.667	165	150	190	132																			174.015		28.2135	8.5067		11
94	20.895							90	181.5	187.5	143	188.5	204	207	154	150	192	139																			166.955		35.2615	10.6317		11
96	20.89	181.5	135.5		145.625	181.125	194.5	134	185.5	189.5	140	158	200	221	153	172	204.5	142	185.375	190.333	145.333	153.5	193.583	169.042	255	174.583	151.333	163.062	191	147.083	180.625	163.375	166		153.667	180.25	172.754	172.995	26.4339	4.60155	7.8832	33
98	20.885							132	196	201	141	153.5	204.5	205	146	161	175.5	123																			167.136		30.6848	9.2518		11
100	20.89							120	193.5	203	143	185.5	206.5	216.667	192	166	201	138																			178.652		32.0659	9.66822		11
102	20.8975							156	202.5	182	145	174.5	204	212.333	164	137.5	188	142																			173.439		26.5702	8.01121		11
104	20.905		143.5	186.5	165.833	159.083	184.917	134	191	207.5	139	174	206	211	167	147.5	207.5	125	220.75	183	172.667	166.542	189	212.75	241.75	181.75	152.667	163.5	224	153.75	176.167	154.375	170		144	189.25	177.129	172.559	28.3891	4.9419	8.6052	33
106	20.8925							113	212.5	198	137	188	200.333	226.333	142	173	191.5	126																			173.424		37.958	11.4448		11
108	20.8925							136	200.5	164	143	197	216	184.667	140	169	188.5	118																			168.788		31.3727	9.45922		11
110	20.8925							135	190	166	146	186	216	192.333	153	169	199.5	127																			170.894		28.4398	8.57493		11
112	20.8925	162.667	153.5	161.75	166.667	164.5		126	195.5	181	136	202	196	202	165		197	129	184.125	166.5	175	154.75	175.875	206.667	231.25	175.167	149.083	167.667		156.75	169.667	162.25	148.5			191.75	171.786	170.471	23.927	4.36845	8.05415	30
114	20.8925							137	190	186	143	184	200	198.333	194	139	185	134																			171.848		27.1904	8.19822		11
116	20.8875							130	190.5		132	195	188.5	204.333	142	159	189	145																			167.533		28.7526	9.09239		10
118	20.885							127	191	190	126		203	215.667	181	144.5	191	138																			170.717		33.3859	10.5575		10
120	20.89	150	253.083	146.5	163	189.667	199.875	129	194.5	182	131	153	200	221.667	139	177.5	198.5	118	178.958	175	139.667	167.667	195.875	203.917	241.5	176.333	144.222	159.833	188.667	196	172	165.875	142		148.5	190.25	174.487	171.812	31.2903	5.36624	8.86376	34
122	20.9							141	187	187	147	135.5	199	208	117	166	226.5	139																			168.455		35.1784	10.6067		11
124	20.905							161	192	203	125	147.5	201	213.667	146	159	202	130																			170.924		32.1941	9.7069		11
126	20.9075							138	195.5	184	129		199	212.333	177	187	186	126																			173.383		30.9119	9.77519		10
128	20.905		129.25	149.75	167.75	186.028		144	191.5	190	121		204	207.667	157	168.5	190	115	183.125	209.333	148.333	153	159.75	204.75	251.625	176.583	136.972	169.833	196.333	191.833	160.5	172.875	139.25		134.5	188	170.905	173.805	30.443	5.46772	9.38694	31
130	20.9075							145	190	189	193		200	213	178	160	223.5	115																			180.65		32.6276	10.3177		10
132	20.9075							141	187.5	205	167		195.333	219.667	163	157	209.5	113																			175.8		33.6331	10.6357		10
134	20.9075							143	191	200.5	158	158	199	203	137	154	212	91																			167.864		36.9026	11.1266		11
136	20.9075		174.375	167	161.167	176	193.083	137	189	195		198	199	207.333	161	182	220	85	172.25	223.25	140.333	158.75	178.5	211.75	234.125	182.833	161.917	164.875	204.333	163.25	171.792	162.375	151.75			208.875	178.578	177.283	29.7762	5.34797	9.70503	31
138	20.8975							170	190	231		163	199.333	212.333	160	158	180	139																			180.267		28.0347	8.86536		10
140	20.8975							158	194	207		146	203	214	157		191	105																			175		35.8818	11.9606		9
142	20.8975							129	184	197.5			204	207.5			176	129																			175.286		33.4588	12.6462		7
144	20.9025	140	179.375	150.25	167.583	198.333	172.75	165	202	200			212.5	199				124	166.75	193.5	145.333		185	240	240.5	180.583	163.083	175.667	197.75	169.083	165.25	168	136.333			191.667	178.863	176.222	28.1783	5.42292	11.8133	27
146	20.9075							159	195	182.5								134																			167.625		26.9301	13.465		4
148	20.9075							123	174	202			196					144																			167.8		33.826	15.1275		5
150	20.9075							150	174.5	206.5			195	227																							190.6		29.6003	13.2376		5
152	20.8975	140.333	196.917	158.5	147.917	175.75	180.125	146	194	196.5		224	216	246					178.5	184	124	172	172.778	241.056	226.5	177.028	134.833	179.5	186	160.75	160	167.25	141.25			183	178.946	193.783	31.1743	5.8914	9.45862	28
154	20.8975								184	183		207	207	231			197																				201.5		17.8857	7.30183		6
156	20.895							163	185	194	157	237	209.5	225			211																				197.688		28.3888	10.037		8
158	20.8975							122	210		166	216	220	225			220																				197		38.6394	14.6043		7
160	20.89	156.75	185.889	152.75	145.639	174.889	174.625	136	201		170		214.5	269			235		176	133	158.333	129.333	166.833	220.25	241.75	172.583	164.944	173.75	180.5	156.625	156.75	188.375	151.75			188.75	177.699	196.487	33.466	6.32448	13.4525	28
162	20.87							136	196	183	174		217	224			246.5																				196.643		36.5727	13.8232		7
164	20.84								181.5	195.5	205		226	239	104		251.5																				200.357		49.0779	18.5497		7
166	20.78								188	201			219	241	158		260.5																				211.25		37.0186	15.1128		6
168	20.7325	167.5	172.5	159	169.083		192.25		192.5	211	150	175	224	242	170		240		200.375	182.333	125.5	139.75	180.667	236.667	235.125	176	156.833	167.625	177.5	177.833	158	167.833	144.25	245		175.25	183.712	204.178	32.2529	5.88854	12.3905	30
170	20.68								195.5		163	234	227	248.5	114	235	266																				210.375		50.3451	17.7997		8
172	20.595								200.5		163	214	236	244	148	223	253.5																				210.25		37.8946	13.3978		8
174	20.495								191		169.5	239	230	239	160	214	256.5																				212.375		35.2873	12.476		8
176	20.405	160.875	194.194	168.75	146.667	168.917	190.5		192.5	204	162.5	243.5	237	238	166	219	268.5		188.375		160.333	160.667	199.75	231.667	245.125	166.583	154.417	166.417	191.5	150.5	171.5	164.958	139	220.25		192.875	189.188	210.984	33.9473	6.09711	11.2696	31
178	20.3075								200.5	222	156	252.5	248	252	169	194	272.5	199																			216.55		39.0153	12.3377		10
180	20.2								199	216	184.5	255	259	275	177	216	273	162																			221.65		41.4984	13.1229		10
182	20.095								204.5	211	171	247	257	271.5	177	177	276.5	173																			216.55		42.7561	13.5207		10
184	19.9925		159.5	169	150.111	181.25	178.25		202.5	216	173	264.5	247	255.5	185	201	275.5	166	170.5		173.667	153.667	210	232.667	241.5	180	217.75	162	168.25	161	181.25	172.875	157	223		200.833	194.518	213.405	35.2421	6.32968	9.48826	31
186	19.915								206	197	173	237	227	257	192	195	274	194																			215.2		32.3378	10.2261		10
188	19.8225								207.5	220	185	261	201	266	186	197	271.5	205																			220		33.5021	10.5943		10
190	19.725								202	221	163.5	243	230	279	198	230.5	267	205																			223.9		34.162	10.803		10
192	19.6	172.5	168.25	163.75	167.583	189.667	191.208		200	253	164	253.5	301	278	236	215	258	215	196.917		141.5		200.333	237.806	243.625	178.5	160.125	176.167	185.5		180.25	184.875	154			191.25	201.976	224.951	40.0752	7.44177	11.385	29
194	19.425								201.5	201	181.5	222	294.5	269.333	211	217.5	285	211																			229.433		38.9828	12.3274		10
196	19.22								205.5	219	177	248	294	272.333	199	218.5	287	224																			234.433		39.3334	12.4383		10
198	18.965								200.5	222	175.5		277	278.667	217	218	294	223																			233.963		39.9978	13.3326		9
200	18.7425	162.25	137.375	216	185.667	182.417	190.875		192.5	214	179		273.333	279	206	217	292	217	203		159.5		265	240.625	256.125	196.25	144.375	184.75	167.667	179	165.125	196.583		201		189.5	203.204	224.626	39.7017	7.37241	9.81982	29
202	18.5525								210.5	221	177.5		272.333	271.5	213	228.5	274	221																			232.148		33.5384	11.1795		9
204	18.285								202	219	179.5		262.333	262.5	211	221.5	263.5	224																			227.259		29.7507	9.9169		9
206	18.015							201	223.5	221	179	316	252.333	251	226	217.5	249.5	258																			235.894		35.8544	10.8105		11
208	17.785	174	170.375	161.25	180.75	198	194.75	213.5	194	221	178.5	270	253	266	220	215	251	196	202		149.5		177.75	240.25	257.375	200.25	172.625	182.667	162	169.5	159	188.25		253		186	201.848	218.35	34.6359	6.2208	7.23092	31
210	17.6125							227	196.5	216	178.5	260	247.667	260	214	217.5	249.5	241																			227.97		26.3814	7.95428		11
212	17.4325							215	200.5	215	197		253.5	254.333	214	232.5	246	213																			224.083		21.1103	6.67565		10
214	17.2825							229	207	236	158.5		244.5	232.5	199	238	226.5	224																			219.5		25.5289	8.07293		10
216	17.17		169.083	200.25	180	205.75	198.875		209.5	230	170		258.333	242	215	237	245	221	212.25		170		195.5	238.125	261.875	213.625	156.25			172	151.75	178.5		170			204.067	223.877	32.2879	6.45758	8.28533	25
218	16.905							198	213.5	224	162	271	250.667	249.333	220	238.5	222	227																			225.091		29.0143	8.74814		11
220	16.615							212	212.5		181	290	252	255.667	225	224.5	247.5	225																			232.517		29.9948	9.48519		10
222	16.3275							219	210	222	192	293	257	251.667	229	218	255.5	225																			233.833		28.0269	8.45042		11
224	16.12	258.5	173.417	192.25	180.667	215.5	184.583		213	219	182	289	249	248.5	251	221	240.5	217	210.25		175.5	219.5	195.25	217.833	252	221.5	208.833	205		188.25	169.25		165.5	221.5			213.279	225.657	30.3893	5.64316	8.17698	29
226	15.91								208	226	175	290	231.5	250.5	233	213	254.5	202																			228.35		31.9766	10.1119		10
228	15.83								203.5	251	176.5	292	244	244.5	218	217	262.5	220																			232.9		32.7294	10.3499		10
230	15.73								209.5	222	191.5	261	245	237.5	228	209	247.5	230																			228.1		20.8803	6.60295		10
232	15.5825	217	165.75	180.75	188.917	249.694	217.792		207	226	193	271	235	234.5	252	180	242	226	209.25		142.5	261	276.583	342.5	239.75	215.125	197.611	146.5	198	188.417	173.5	255	175				216.905	227.623	42.5052	7.76035	6.61807	30
234	15.38							237	211.5	227	186	257.5	243	251.5	229	200	243																				228.55		23.0283	7.28219		10
236	15.1925							244	211	245	191.5	237	242	246.5	231	227	259																				233.4		19.6211	6.20475		10
238	15.085							231.5	211	229	206	267	239	250	220	226.5	241	227																			231.636		17.3293	5.22498		11
240	14.985	207.25	169.208	227.5	189.472	233.833	215.375	246	211.5		210	296	253.5	257.5	227	236.5	233.5	236	210.375		168.5	290.833	275.417	307.5	265.875	220.375	227.667		232.75	171.25		241.5					231.933	228.635	35.9837	6.92506	7.61298	27
242	14.8725								193		198	263	255.5	230	243	225	235	252																			232.722		24.4145	8.13818		9
244	14.695							212	207.5		214		245.667	237	234	211	212	248																			224.574		16.3582	5.45274		9
246	14.4525							231	237		213		256.5	231		168	213	253																			225.312		28.103	9.93593		8
248	14.18	204.333	168.5	266.875	188.583	236.417	216.75	229	209		212		254.5	229		179	214	236	241.167	290.667	191	290.375	254.667	301.667	273.25	223.875	202.917	177	231	150	209	239		268			227.157	228.355	37.9342	7.0442	7.93647	29
250	13.925								245		209		249		228		228.5	231																			231.75		14.2539	5.81915		6
252	13.695							195.5	216.5		196.5	273	232	244	256	191	263	219																			228.65		29.6882	9.38825		10
254	13.435							204.5	246	220	193.5	271	241.5	241	245	157	244	221																			225.864		31.489	9.49428		11
256	13.235	217.5	191.611	201.75	182.306	244.167	229	224.5	241	240	193	242.5	228	249	257	155	247.5	210	246.75	247.5	173.5	265.792	230.583	292.917	266.875	222.5	209.833	170.5	236.75	154.5	223	280.75	153.5	273.333			224.316	229.562	36.8791	6.41983	5.8244	33
258	13.0125							228	229.5	233	194.5	265	238.333	255	257		222	215																			233.733		21.2696	6.72604		10
260	12.7975							208	234	229	203	247.5	251.5	252	226		243	224																			231.8		17.2276	5.44783		10
262	12.56							212	231.5	233	201	240	247.5	228.5	226		246.5	218																			228.4		14.875	4.7039		10
264	12.35	228	207.5	291.25	183.778	246.167	229.125	193	229	229	212	255	257	252	216			208	244.375	325	196	270.333	222.625	287.917	272.25	228	201.167	188	239.75	199.333	213.333	243.25	203.333	276		259.667	234.599	224.203	33.6971	5.95687	5.61446	32
266	12.135							189	231	227	191.5	226	217.667	232.5	233	223	219	203																			217.515		15.9406	4.80627		11
268	11.95							202	224	220	193.5	227	221.667	236	242	214	246	210																			221.47		16.1934	4.8825		11
270	11.775							249	222	254	177	221	230	228.5	207	217	247	203																			223.227		22.5935	6.81221		11
272	11.595	237.611	174.875	256.25	185.083	223	222.875	258	245	162	142	212	238.333	235.5	225	192.5	252.5	213	252	286.75	193	254	252.417	278.111	272.875	235.125	209.5	190.583	231.5	237.25	236	295	207.5	251		259.75	229.938	228.538	34.982	5.99936	8.26823	34
274	11.4375							264	242	234	173.5	258	245	238	213	255	245	220																			235.227		25.5337	7.69869		11
276	11.295							236	237.5	212	175.5	303	235.333	240.667	180	211.5	247	205																			225.773		35.2383	10.6248		11
278	11.165							224	220	240	182	276.5	238.333	243	184	219.5	239	189																			223.212		29.0209	8.75013		11
280	11.0775	246.056	179.958	265.667	185.417	222.889	217.125	237	232.5	230	192.5	265	229	244	192	218.5	238		247.375	261.333	241	269.875	247.972	294	275.083	239.25	205.833	213.458	243.25	213.833	230.25	286.458	217	286.75		262.25	237.29	228.538	29.2892	5.0986	7.20214	33
282	10.9425							228	254	255	190.5	257.5	201.5	218	186	234	239																				226.35		26.6198	8.41792		10
284	10.87							223	242.5	251	191.5	267	237.5		199		245	205																			229.056		25.8764	8.62548		9
286	10.7425							214.5	248.5	248	191	245	211.5	232	206	192	206.5	241																			221.455		22.1105	6.66656		11
288	10.6425	226.583	186.75	241.75	177.25	229.5	250.125	201	244	241	196	214	204.5	216		279	188	238	230.25	270.667	222	241	234	286.444	277.625	237.75	211.278	220.417	244.5	225.583	254	274.333	180.333	292		274.5	233.641	227.3	31.2698	5.44337	6.73041	33
290	10.54							206.5	234	257	196	236.5	228	232	230	187	213.5	251																			224.682		21.8051	6.57449		11
292	10.465							201.5	241	234	169.5	242	230.667	230	242	206	225	218																			221.788		22.1385	6.675		11
294	10.3725							219	251	240	163	248	241.5	251	250	217	237.5	202																			229.091		27.2918	8.22878		11
296	10.2925	248.75	210.472	241.75	170.944	227.25	239.375	184.5	262	257	197.5	241	231.5	235.5		229	238.5	199	245.875		199	248.5	266.167	275.917	276.375	218.792	197.25	230.972	247.75	215	258	278.625	200			293	234.363	226.197	29.8942	5.36916	7.41724	31
298	10.2175							184.5	237	242	185.5	258	238.333	240.5	244	207	228	221																			225.985		24.1658	7.28626		11
300	10.1525							164	256	242	188.5	250	235.333	217	237	237	230	209																			224.167		27.6774	8.34505		11
302	10.0875							178	243	200	189.5	255	267	235.5	219	190	228	218																			220.273		28.7501	8.66848		11
304	10.0225	223.917	205	257.375	200.75	239.222	233.75	265	233	218	180.5	256	256	241	222	210	190.5	215	244	236	190	292	255.417	276.528	264.875	216.875	204.056	228.125	226	223	251.333	261.75	205.25	338		275.5	236.345	232.905	32.5552	5.58318	6.5582	34
306	9.9675							268	225	227	190.5	259.5	268	233.333	214	215.5	224.5																				232.533		25.377	8.02491		10
308	9.925							267	239	233	185	257	210	253	220	209.5	229	224																			229.682		23.8708	7.19731		11
310	9.8775							244	255.5	235	204	252	242	234.667	215	210.5	220	251																			233.061		18.0007	5.4274		11
312	9.8325	226.917	192.625	234.5	203.5	209.083	228.5	251	244.5	239	186	255	240	222.667	198	195	237.5	228	276.75	277.333	211.667		245.917	275.75	268.375	211.875	196.333	225.146	268.75	202.083	246	291.5	209.75	324.5		274.167	236.294	229.655	32.9273	5.73191	6.38543	33
314	9.78								229.5	229		256	238.5	214.5	213	256	252	235																			235.944		16.3773	5.45909		9
316	9.7325								228	222	182	254	241	224	218	203	228.5	240																			224.05		20.3476	6.43448		10
318	9.68								246	221	192	259	239	197	200		235	212																			222.333		23.7487	7.91623		9
320	9.63	222.917	193.458	244.25	193.75	205.583	216.167	225	233.5	210	190	238.5	235.5	206	206		229.5	227	261.667	196	171	254.5	238.083	259.5	267	233.75	211.056	217.417	263.75	217.083	228.333	283.5	231.5	337.5			229.649	221.866	32.0244	5.66118	6.26296	32
322	9.5875							201	237	227		239.5	225	213.5	210		225	229																			223		12.607	4.20235		9
324	9.545							213	238.5	236.5	166	242	220.5	223.667	209		221	198																			216.817		22.5631	7.13509		10
326	9.515							224	218	229.5	172	259		231	199		223.5	206																			218		24.1596	8.05321		9
328	9.4825	236.222	193.778	236.125	180.167	205.083	218.208		211	224.5	201	247		230.333	220		225.5	232	228.625	220.25	218	245.25	246.944	268.667	275	240.417	195.583	236.083	255.5	205.167		259	228.25	319.5		232	231.172	223.496	27.5255	5.02545	7.48269	30
330	9.4625								217.5	216	181	241	274	223.5	196		199	200																			216.444		27.8741	9.29137		9
332	9.425								227	226	179	243	277	230	184		208	222																			221.778		29.706	9.90199		9
334	9.4							247	229.5	225	196	255.5	237.5	239	213	212	214	202																			224.591		18.9444	5.71196		11
336	9.38	217.417	199.278	218.667	181.833	204.75	227.875	251	225.5	224	180	251	242.667	234		194	226.5	215	269.375	231	200.667	235.667	244.083	275.444	266.75	248.292	193.583	229.958	255	212.25	255	251.083	230	329.75	231.333	229.75	231.837	223.345	29.5964	5.07573	6.40078	34
338	9.355							250	209.5	191	170	238	233	237	221	206	237.5	194																			217		24.9269	7.51574		11
340	9.3325							249	224		175	238	231.667	230.333	237	210	240.5	221																			225.65		20.9229	6.61641		10
342	9.3175							231	195	217	176	227	237.5	238.333	234	233	226	193																			218.894		21.2106	6.39524		11
344	9.3	218.917	193.139	226	177.278	207.167	218.125	221	224	174	177	224.5	232	218.667	253		230.5	205	260.625	247	194.667		243.25	265.75	262.125	223.75	201.722	227.882	237		245.25	253	199.25	310.375	214.5	225	225.357	221.246	28.9128	5.11111	5.24476	32
346	9.2825							213	217	210	182	238.5	240.667	226.5	247	217	216	191																			218.061		19.9179	6.00548		11
348	9.2625							202	212	221	174	235	235.333	219.333	242	222	215																				217.767		19.5183	6.17223		10
350	9.2375							211	213	240		215	239	239	224	212	223	222																			223.8		11.6695	3.69023		10
352	9.2225	227.667	185.25	228.5	181.75	199.333	216.417	191	207	220.5		234	249	225	219	252	221	226	230.25	265.667	194.667	253.375	224.028	261.667	244.875	217.5	200.5	225.75	225	206	239.667	269.375	225.5	334.5			228.179	230.078	29.5984	5.23231	5.94025	32
354	9.215								205	214		229	258	238.667	221	242	213	245																			229.519		17.5998	5.8666		9
356	9.2025								226	220	186	228	256	235.333	214	242		242																			227.704		20.1773	6.72577		9
358	9.1925							226	214	231	221	238	239.5	243.5	205	249	279	238																			234.909		19.6886	5.93634		11
360	9.1875	210.583	179.528	217	175.889	196.25	215.417	211	222	225	222	257	236	229	213	219	263	219	238.25		199.667	241.625	261.194	280.333	252.125	229.25	192.625	219.104	240.5	201.5	254.25	261.25	216	329.5		235.5	229.192	227.369	30.3628	5.28549	6.19688	33
362	9.1725							212.5	232	219		281	231	235.667	203	220.5	245	228																			230.767		21.3639	6.75585		10
364	9.1575							217	236.5	228	216	284	218	242.667	200	221.5	245	225																			230.333		22.0289	6.64196		11
366	9.1525							200	236.5		212	263	223	222.333	202	209.5	221.5	202																			219.183		19.3032	6.10421		10
368	9.145	215.5	245.167	215.75	174.139	195.833	209.583	204.5	224	207	201	242.5	242	241	202	209	238.5	220	249.458	269	206	225	235.875	259.25	255.75	221.861	193.875	220.125	268	185.5	240.333	254.833	250.667	334.5		239	229.309	221.44	30.3041	5.19711	5.9002	34
370	9.135								223	188	198	257	240	221.5	197	187	221	211																			214.35		22.7768	7.20264		10
372	9.12							207	222	216	194	252	240	222.5	198		235.5	235																			222.2		18.8447	5.95921		10
374	9.11							233.5	224.5	206	188	239.5	240	207		225	223.5	212																			219.9		16.5761	5.24182		10
376	9.1025	207.472	172.667	201.125	180.111	199.694	234.75	220	224	224	194	242.5	227.5	222		177.5	223	196	249.625	235.5	210	240.75	204.75	268.028	263.375	221.028	183.25	222.632	241.667	206.625	247.333	265	246.708	320.25	223	249	224.848	219.697	30.3029	5.1969	5.14411	34
378	9.0975							218	211	213	186	229.5	233.5	225.667	234	212	227.5	194																			216.742		15.7167	4.73875		11
380	9.08							215	218	215	189	238	240	206.667	238	226	233	205																			220.333		16.3388	4.92633		11
382	9.065							193.5	212	215	189	244	225	219	250	221	218	199																			216.864		18.9527	5.71445		11
384	9.0625	206.75	176.111	223.917	173.75	182.583	202.5	200	221	214	183	229.5	245	219.667		226	221	219	243.25	234.5	191.5	257	256.375	275.083	258.75	222.625	181.375	230.042	232	206.5	258.25	267.625	197	325.625	220.5	246.75	224.957	222.583	32.3503	5.54804	5.67985	34
386	9.0525							203	205.5	204	196	241.5	244	215.333	243	225	230	219																			220.576		17.4431	5.2593		11
388	9.05							202.5	214	210		248.5	246.333	211	234	216	241.5	215																			223.883		16.9227	5.35142		10
390	9.0475							193	187.5	225		241	238.667	216.5	206	221	251.5	229																			220.917		20.7466	6.56065		10
392	9.045	213.5	205.333	208.5	185	186.333	203.375	189	196	204.5		214.5	261.667	209	216	217	236	226	232.583	256.667	204	234.417	240.167	279.694	255.125	212.875	177.25	228.438	213.5	211.25	255.458	246.875	228.875	318.583	211.25	239.667	224.07	219.124	29.0882	4.98858	4.59451	34
394	9.0425							203	195	201		224	247.5	202.333	222	211	234.5	214																			215.433		16.6068	5.25153		10
396	9.0375							211.5	198.5			235	223.667	219.333	199	237	236	215																			219.444		14.9232	4.97439		9
398	9.03							222	202.5		208	234.5	220	218.5	204	221	226	219																			217.55		10.004	3.16355		10
400	9.03	195.5	251.389	195.833	167.667	197.5	200	229	206.5	196	227	240	220.333	233.5		206.5	233	207	256.25	243.25	216.667	217.25	219.25	273.333	254.875	222.583	167.417	214.771	211.75	197.694	244.375	262.042	237.75	328	218.5	247	224.691	222.271	30.8607	5.29256	4.51375	34
402	9.02							228	203.5	249.5	205	231	219	225	208	210	231	214																			220.364		14.0643	4.24055		11
404	9.02							223	218	229	208	210	211	222.5	245	206	220	228																			220.045		11.4465	3.45125		11
406	9.0275							232	197	223		214	234.333	222.5	258	227	219	213																			223.983		16.0348	5.07064		10
408	9.025	211.5	157.25	223.917	170.667	191.125	205	206		214.5			239.333	219.5	255	206.5	247	210	255.375	217.5	184	221.625	236.25	243.25	255.125	221.5	168.667	211.826	229.5	196.875	273.25	266.583	235.75	317.125	223.667	259.75	224.216	220.78	33.1126	5.85353	5.85289	32
410	9.015							211	236.5	210.5		214	246.5	212	239	212	245.5	204																			223.1		16.6029	5.25029		10
412	9.015							190	229.5	209.5	188	238	257.333	205.5	237	224.5	246.5	227																			222.985		22.3943	6.75212		11
414	9.0175							195	225.5	204	181	215	243	205.5	223	203	238	208																			212.818		18.4259	5.55562		11
416	9.015	220.111	173.875	266.875	176.139	181.917	212.625	210	244	223	168	209.5	250.333	220.5	230	212.5	252	189	244.25	226.333	191	222	249.167	279.958	247.375	215.444	168.583	228.312	279	230	235	260.875	231.875	332	230.5	249	227.459	220.24	34.6758	5.86128	6.48763	35
418	9.0075							169	247	216		249	241	201	202		242	192																			217.667		28.5745	9.52482		9
420	9.0025							239	240.5	215	209	205	245	223	203	200	215.5	207																			218.364		16.2328	4.89438		11
422	9.0025							246	226.5	220	194	232.5	219.667	181	221	223.5	229	199																			217.47		18.8054	5.67004		11
424	9.0025	214.111	170.375	201.75	167.583	189.5	229.917		226	221.5	193	236	229	192	215	217.5	224	220	257.25	265.25	195.333	237.625	234.625	274.667	251.25	228.25	174.583	225.083	258.25	216.611	251.667	292.25	225.25	322.75	213	269	227.645	219.595	33.9237	5.81787	5.07384	34
426	9.005								221	212.5	192	222	245	218	222	217	225.5	225																			220		13.0916	4.13991		10
428	9.015								228	217.5	182	227	240.5	219	217	217	227.5	233																			220.85		15.7075	4.96714		10
430	9.01								215.5	181.5	191	232	228.333	212.5	201	204	230	203																			209.883		16.9828	5.37042		10
432	9.0075	209.806	173.306	188.75	167.028	181.5	200.25		218.5	210.5	191.5	215	229.333	215	205	202	228	226	250.125	241.25	188	221.125	224.333	270	260.875	234.917	184.111	211.667	238.75	209.5	244.625	255.25	215	328.292	213.5	258.333	220.915	216.195	31.7805	5.45031	5.3648	34
434	9.01							228	213.5	210.5	199	219	233	214.333	202	200.5	230	218																			215.258		11.8341	3.56812		11
436	9.005							231	221.5	213	178	231.5	238.667	238	195	179	214	191																			211.879		22.8001	6.87449		11
438	9							232	224.5	235	182	221.5	244	220.5	199	216.5	214	195																			216.727		18.4613	5.56628		11
440	8.9975	190.833	183.083	238.833	164.5	178.167	201	236	215.5	229	213	222.5	238	210	212	193.5	209	184	240.167		225	226.667	228.917	283.375	258.875	223.25	180.417	228.208	245.75	210.917	237.625	247.333	207.667	316.25	214.75	255	222.032	219.118	30.5699	5.24269	5.06141	34
442	8.9975							217	212	223	226	226.5	229	207.333	215	202	204	187																			213.53		12.7878	3.85565		11
444	9							223	215	228	233	238	253.5	210	200	207.5	211	198																			219.727		17.128	5.16428		11
446	9							226	218	229	242	226	253	210	204	209	235	181																			221.182		19.8435	5.98303		11
448	8.9975	239.667	180.833	211	169.333	177.667	221.667	199	224	217	211	227	262	210.667	180	223	226	181	276.75		192	228	223.75	268.833	261.25	219.958	192.417	220.125	245.333	204.333	253.833	253.5	257.125	324.792	208	256.5	224.922	217.092	33.5176	5.74821	5.97333	34
450	9							209	216	220	189	229	264	200		212	212.5	210																			216.15		19.9639	6.31315		10
452	9.005							195.5	205	235	190.5	209	250.333	202	204	203	221	219																			212.212		17.7917	5.3644		11
454	8.9975							194		221	188.5	227	256.333	210	209	195	219	231																			215.083		20.4522	6.46755		10
456	8.995	201.875	182.25	206.958	177.389	185.333	213.5	178.5	210.5	215	177.5	230	230	208	235	185.5	213.5	204	264.25		200	211.125	216.292	269.806	250.875	212.792	184.5	220.062	261.25	198.917	239.25	255.75	250.583	327	204.25	229.333	219.142	215.861	32.2727	5.53473	5.77707	34
458	8.9975							204.5	206	225	190		251	209	230	207.5	219	202																			214.4		17.3554	5.48827		10
460	8.9925							212.5	235	218	175		247.5	185	228	214	216.5	219																			215.05		21.4986	6.79847		10
462	8.9975							239	221	204.5	189		242.5	209	221	207	215.5	200																			214.85		16.7183	5.2868		10
464	8.9975	205.5	180.25	194.75	171.111	187.083	195.25	234	224	206.5	181.5		256.5	217.5	213	195.5	219	199	250.875		191.333	205.25	243.417	235.25	252.708	212.625	182.458	223.875	246.75	211.667	285.5	239.875	248.75	317.875	227.25		220.497	214.744	32.1606	5.68525	7.47396	32
466	8.995							219	219.5	216.5	177.5	257	238.5	215	200	204	216	199																			214.727		20.8882	6.29804		11
468	8.9925							223	221.5	206.5	168	249	238.5	219.5	202	179.5		194																			210.15		25.2785	7.99376		10
470	8.995							214	231	207	154	268	220	203	197	248		194																			213.6		31.3659	9.91878		10
472	8.995	193	234.667	196.125	156.167	164.25	197.75	213	218.5	168.5	187		227.333	226	210	217	232.5	183	227.333	232	239	212.5	222.583	268.833	247.75	224.875	185.25	223.917	237.75	220.25	282.75	239.625	247.75	337.333	243	258.25	222.81	217.968	35.0887	6.01766	6.2932	34
474	8.9975							206	219.5	208.5	233		219.5	232.5	204	237	235	192																			218.7		15.6031	4.93412		10
476	8.995							211.5	216	205	228	241	234	225	192	248	224	205																			220.864		16.8524	5.0812		11
478	8.9925							182	223	258	222	217	234.5	212	190	194.5	226.5	145																			209.5		30.3134	9.13982		11
480	8.9875	218.778	178.75	196.625	165.639	179.25	198.75	198	206	247	209	199.5	223.5	213.667	244	199.5	213.5	179	242	223.5	194.667	243	230.833	254.111	236.833	213.917	190.306	214.771	229.25	236.083	278.5	263.25	218.875	322.875	221.25	235.625	220.574	219.966	30.999	5.23979	6.05601	35
482	8.9875							196	217.5	251	212	257	236.333	218.667	249	198	225	196																			223.318		22.4715	6.77542		11
484	8.9925							204	211.5	253	208	210.5	235.667	228.667	245	187.5	213.5	199																			217.848		20.213	6.09444		11
486	8.9875							184	216	230	201	247.5	238	215.333	243	207	221.5	196																			218.121		20.2792	6.1144		11
488	8.98	236.667	181.833	232.625	168.583	176.75	196.5		212.5	238	190	214.5	229	218	239	203	213.5	198	230.625		181.333	224.458	234.472	272.875	243.125	210.417	188.75	221.188	237.667	223.583	298.667	260	230.25	318.625	213	238.75	223.523	214.046	32.4549	5.64967	5.83568	33
490	8.975								194.5	234	199.5	212	231	219.667	247	220.5	177	204																			213.917		20.8588	6.59612		10
492	8.97							206	203	220	188	213	246	206	236	203.5	203.5	180																			209.545		19.0479	5.74316		11
494	8.97							215	208	217.5	183		239.333	209.667	224	212	196.5	187																			209.2		16.9301	5.35377		10
496	8.9725	196.5	182.333	209.875	176.833	174.5	194.875	227	207	216.5	183.5		242	220	223	211.5	211.5	191	236.5		204	220.75	221.139	249.167	245.792	199.889	175.917	215.729	230	216.125	279.75	257.542	242.333	322.75	205.75	256	219.608	213.221	31.4922	5.48209	6.06504	33
498	8.975							219	201.5	223	188.5		244.5	215.333	211	197.5	203.5	190																			209.383		16.9931	5.37369		10
500	8.975							213	212	218.5	189.5	240	247.333	208.333	219	206	201	192																			213.333		17.8377	5.37827		11
502	8.98							203	201.5	186	183.5	257	255	208.667	202	232	207.5	180																			210.561		26.6197	8.02613		11
504	8.98	193.875	175.417	204.875	169.889	174.028	200.375	213	213	216	194	261	253	197.667	210	222.5	194	173	237	223	185.333	211.25	245.625	286.306	237.875	221.5	174.375	226.375	245.5	211.5	278.25	265.542	238.375	329.625	209.25	262.5	221.566	212.653	36.1423	6.10916	6.813	35
506	8.99							209.5	204	213	220	239	240.333	209.667	209	227	190	149																			210.045		25.1345	7.57835		11
508	8.9925							201	205	200.5	183	225	250.333	216	204	219	184	183																			206.439		20.4831	6.17588		11
510	8.99							196.5	200	224.5	190	268	237.667	206	203	228.5	192	192																			212.561		24.5052	7.38861		11
512	8.9925	196.25	178.375	201.25	168.111	176.417	193.667	182.5	210	228	188	266	239.333	204.5		202	186	190	237	241.75	187.667	216.5	258.861	269.583	238	219.25	184.667	211.812	249.25	200	278.25	261.625	240.25	315.5	206.25	246.333	219.793	211.915	34.7541	5.96029	6.66792	34
514	8.9925							195	212	233.5	184		233.667	214	178	214	182	184																			203.017		21.2019	6.70463		10
516	8.9925							194	219	236		205	243	193	177	208.5	216	192																			208.35		20.656	6.53199		10
518	8.9975							204	214	230		254	242	201	192	239	207	182																			216.5		23.6373	7.47477		10
520	9	199.875	157.625	190.875	167.583	173.083	205.75	206	234	244.5	178	252	237	199.333	182	195	199	190	237	203	197.667	203.5	224.375	324.25	241.75	214.444	178.375	222.917	239.667	216.75	258.333	257.667	259.083	306.75	202.25	255.5	218.712	212.151	36.9973	6.25368	6.40131	35
522	8.9975							178	228	243	201	236.5	239.667	199.667	213	201.5	208.5	189																			212.53		21.5898	6.50958		11
524	8.9975							202	224.5	231	210.5	233.5	237.667	211	190	180.5	195.5	184																			209.106		20.4497	6.16582		11
526	9.0025							202.5	213.5	221	206.5	246	242.333	194	188	184	214	179																			208.258		22.1423	6.67614		11
528	8.9975	205.583	149.125	239.667	169.694	195.167	193.375	206.5	228.5	222	207.5	209	237.333	188	202		209	184	244.417	282	220.667	207.75	250.583	272	238.25	203.056	190.5	222.062	236.75	211.667	302.75	252	236.125	328.375	203.667	233.25	223.009	215.879	36.1651	6.20227	5.36363	34
530	8.995							207.5	209	227	208	231.5	233	200	205	210	214.5	182																			211.591		14.8085	4.46492		11
532	8.9875							204.5	211.5	214	205	233.5	237.667	217.5	191	230	205																				214.967		14.8577	4.69842		10
534	8.9925							188	216	228.5	197	232.5	246	204	194	228.5	205																				213.95		19.2548	6.0889		10
536	8.9975	208.583	162.667	209.375	168.5	181.875	204	204	215	224	198	231.5	229.333	204.5		232	204.5	203	216.917	247	213	226.833	238	304.833	212.167	206	170.75	221.5	217.667	216.75	290.333	269.125	227.583	321.5	223.667	238.625	221.855	215.521	34.3004	5.88247	5.14292	34
538	8.9975							218	214.5	223	191	227	223.667	212.5	248	212.5	190	214																			215.833		16.088	4.8507		11
540	8.9875							211	215	210.5	188	175.5	223.333	203.667	247	211	207	213																			209.545		18.1772	5.48064		11
542	8.9875							206	219	222	211	217.5	225.333	207	245	216.5	187	207																			214.848		14.4535	4.35788		11
544	8.9875	253	170.361	192	165.167	195.083	198.917	207.5	213	213	205	224.5	245	203.5	249	205	200	200	231.583	258.5	200.667	220.167	254.917	269.583	234.375	218.833	175.375	224.125	231	216.083	277.5	254.458	255.208	313.75	217.5	270.25	224.683	211.728	32.5299	5.49855	4.89119	35
546	8.9875							205.5	207	243	202	219.5	227	209.5	227	211	174.5	199																			211.364		17.9236	5.40416		11
548	8.9875							206.5	207.5	225	178.5	211	224	213	215	210	189	197																			206.955		14.0525	4.23699		11
550	8.9875							212	211	209.5	183	223	216.5	202	216	175.5	196.5	198																			203.909		14.6762	4.42504		11
552	8.99	226.194	170.875	195.375	162.889	179.917	177.958	193.5	207.5	237.5	178	202.5	241	214	214	210	190.5	189	209.5	208.75	199.333	200.5	221.333	254.5	238.583	202.375	184	226.5	244.333	216.75	308.75	248.875	241.5	323.292	203.75	234.375	215.935	209.279	34.2741	5.79338	6.81315	35
554	8.99							187	211.5	234.5	193	223.5	238.5	189	203	211.5	189.5	200																			207.364		18.3059	5.51942		11
556	8.995							202.5	210	234	169	179	246.5	190	215	217.5	181	192																			203.318		24.0034	7.2373		11
558	8.995							204	225	227	157.5	222	263	207.5	195	212		192																			210.5		27.5197	8.70249		10
560	8.995	207.417	158.667	180.458	167.833	187.333	182.875		208	224.5	183.5	211	258	199	205	224		189	214.75	233	188.667	213.208	230.222	267.472	234.5	199.625	183.5	223.396	233	212.917	267.667	247.625	239.917	312.625	205.75		215.451	207.779	32.4474	5.73595	9.16413	32
562	8.99							237		229	207.5	114	242	192	206	214		191																			203.611		38.2196	12.7399		9
564	8.9875							224	212	218.5	224	186	258			204	162	187																			208.389		27.8251	9.27503		9
566	8.9875							197	221	216	227						169	192																			203.667		21.8144	8.90568		6
568	8.99	282.667	154.833		164.917	177	187.5		231.5	217	198	158					158	191	229.167	208	194	212	273.417	278.583	238.583	208.75	185.833	210.125	225.5	207.361	261	262.375	254.75	308.625	192.75	237	217.525	198.291	40.4617	7.51355	11.5195	29
570	8.995								222.5	219	207	205				184	146																				197.25		28.5232	11.6446		6
572	9.01							202	224.5	208.5	203	125			207	219	123																				189		40.8508	14.4429		8
574	9.05							204.5	212	213.5	201.5	150	238		193	178	114																				189.389		37.4306	12.4769		9
576	9.085	192.5	153.75	193	169.667	176.333	188.875	200.5	214		203	166	231		189	169	114	185	221	213	118	208.708	216.25	276.25	236.5	206.417	172.083	226.042	219.5	201.167	282	258.667	254.917	311.625	193	257.667	206.619	197.722	42.9915	7.48386	10.4414	33
578	9.115							198.5	208	252	198.5		217		175	174	195	187																			200.556		23.8582	7.95274		9
580	9.16							200	217.5	246	197.5		243	222	173	148	175	177																			199.9		32.229	10.1917		10
582	9.22							205.5	214	260	196			129		190	136	140																			183.812		45.643	16.1372		8
584	9.2925	202.833	189.542	189.5	161.417	178.875	199.375	183.5	210	248	194	125	221	121		175		160	202.833	217	200	217.75	227.75	282.528	224	210.875	175.625	219.875	207.25	148	284	234.125	246.5	318.125	224.5	258.5	207.827	193.129	42.7118	7.43517	11.7635	33
586	9.445							200	202.5	247	193.5	143	199	158		174		151																			185.333		32.4278	10.8093		9
588	9.54							189	205.5	226	205	175	222			196		135																			194.188		29.1105	10.2921		8
590	9.7025							165	212	238	188					201		107																			185.167		45.3582	18.5174		6
592	9.7525	221.833	185.5	175.5	162.667	175.417	189.125	176	215.5	236	207					219		122	174.875	235.75	157	227.625	236.083	293.361	189.375	210.25	181.083	196.417	219	197.75	250	196.167	237.042	307.625	203.5	211	206.981	182.57	37.8952	6.91868	17.352	30
594	9.885							189	211	220.5	176	112						111																			169.917		47.9024	19.5561		6
596	9.995							196	209	226.5	181	160						102																			179.083		44.1344	18.0178		6
598	10.13								201	246	171.5	158						95																			174.3		55.7131	24.9157		5
600	10.265	203.889	180.333	159.125	153.972	169.25	193.5	201	198.5	202	184	155		105			108	96	158.625	229	147.5	202.333	224.111	227.375	193.5	203.25	188.111	189.125	209.25	161.5	242.667	171.75	212	236	177	172	182.958	167.933	36.0895	6.37978	19.0984	32
602	10.42							192		228	185.5			101			109	88																			150.583		58.3647	23.8273		6
604	10.5875							203.5	202	219.5	187			97			22	104																			147.857		74.2096	28.0486		7
606	10.7975							204	197	232	172						226	111																			190.333		44.4282	18.1377		6
608	11.015	201.917	144.417	165.625	151.75	181.222	176.75	196.5	237		178.5							90	118.625	225.333	165.333	226.125	208.5	233.278	176	194	163	218.333	209.5	153.292		137.167	239.25	232.833		153.75	183.769	168.234	39.096	7.66736	17.8326	26
610	11.26							189	205		165						121	120																			160		38.7685	17.3378		5
612	11.425							195.5	215.5	222	169						155	95																			175.333		47.1271	19.2396		6
614	11.5725							173	197	227	177						49	100																			153.833		66.3458	27.0856		6
616	11.74	202.083	145	207.167	168.25	158.139	167.5	176	195	219	166				110		120	100	151.375	220.333	151.333	210.083	171.5	220.833	164.625	187.875	166.556	230.5		116.25		147.5	222.25	212.375		144.25	173.278	154.546	37.0131	6.99482	17.7594	28
618	11.845								200	232	158				115		80	105																			148.333		59.0277	24.0979		6
620	12.02								190.5	222	156			127	90		96	99																			140.071		51.3423	19.4056		7
622	12.165								175	226.5	161			175.5			81	120																			156.5		50.311	20.5394		6
624	12.345	193.75	139.722		170.625	150.75	159	185	190	179	163			180.5			168		156.75	207.333	166.333	210	241.042	220.75	154.5	181.75	162.75	241.75		87.6667		120.333	114	179.75		147.75	171.993	158.858	35.83	7.02684	11.1909	26
626	12.6125							189	162.5	186	150			171				95																			158.917		34.5317	14.0975		6
628	12.86							168	165	173	164			186				102																			159.667		29.3712	11.9907		6
630	13.18							109	156	167	168			154	167			93																			144.857		30.819	11.6485		7
632	13.465	175	93.75		158.5	140.875	158	165	147.5	164		248		221	186		79		133.542	206	150.333		93.3333	147.125		143.5	132.417	225.5		95.75		140.5	138			145.125	153.656	151.834	42.2086	8.6158	17.8469	24
634	13.7925							151	161		82	229		225	118		86	91																			142.875		59.5302	21.0471		8
636	14.1525							124	135	145	176	284		223			87	53																			153.375		73.8472	26.1089		8
638	14.4775							156	145	151	193			228			122	107																			157.429		41.3153	15.6157		7
640	14.765	159.833	91.5833		176.25	121.375	121.167	135	159	144.5	145	232	141	228			70		172.25	181.5	152.333		142.25	142.333	111.5	110	108.5	226.5		121.5		130	124.667	183.5		162.25	147.918	146.37	39.6023	7.62147	15.6569	27
642	15.0275							124	133.5	161.5	158.5	252	85	206			91																				151.438		56.5461	19.9921		8
644	15.285							159	146	147.5	162.5	230	90	199			93																				153.375		47.537	16.8069		8
646	15.5475							105	128	118	134		93	218.5																							132.75		44.5979	18.207		6
648	15.81	154.667	119.25	134.333	159	217			142	153	127	230	89	204			96		193	164.75	146.667		117.667	150.167	111.417	149.708	126.75	215.5		84		147.25	119.75	193		153.667	149.944	149.724	39.4571	7.73817	17.1089	26
650	16.075								135	140.5	142	220	95	221.5			162																				159.429		46.4367	17.5514		7
652	16.325								123	155.5	142.5	259	96	219			145																				162.857		56.6294	21.4039		7
654	16.5675								129	137	117			207			40	130																			126.667		53.2566	21.7419		6
656	16.7775	156.667	98.4583	123.75	146.667	119.875		167	131		128			213			164	164	185.375	252	125		253.583	119	120.875	107.75	102.5	236		106.667		149.875	105.75	198		162.167	153.478	148.62	46.5679	9.31357	18.968	25
658	16.9775							111	133		100			227		190		149																			151.667		48.6278	19.8522		6
660	17.195							84	162		132			218.667		198		50																			140.778		65.3189	26.6663		6
662	17.365							104	129		109			224.333		194		131																			148.556		49.0875	20.0399		6
664	17.5375	167	121.167	120.5	154.5			119	91	181	106		115	231		184		70	159		126.333		154.25	134.208	141.75	101.75	166.875	206		140.5		157.375	118	224		157	145.888	134.72	39.6276	7.92552	15.9288	25
666	17.745							101	89	140	107		117	227.333	120			107																			126.042		43.5848	15.4095		8
668	17.915							89	123	110	120	242	117	223	101		60	82																			126.7		59.1872	18.7166		10
670	18.0925							102	115		104	239		239	111		97	115																			140.25		61.274	21.6636		8
672	18.2125	190	83.6667	212	131.75	196	85.75	143	112	130	126	187	107	215	103		110	76	155.625		133.333		131.75	135.75	174	100.75	232.625	158.75		128.375		161.375	119.25	225.25		142	145.069	141.729	43.4794	8.07392	14.0976	29
674	18.34								115	127.5	104	214	162	215	133		81	115																			140.722		47.1865	15.7288		9
676	18.4525								118	138	106	261	133	201	147		83																				148.375		57.0612	20.1742		8
678	18.5675								130	133	108		132	213	132		96	118																			132.75		35.111	12.4136		8
680	18.6775		109.583		128	185.5	89.625		105	97			106	224.333	123		109	70	161.25		139.667		123.5	125.875	154.5	94.5	119.75	156.25		148.125		166.125	122.25	243		146.5	135.347	135.599	40.7764	8.32346	15.117	24
682	18.7725								117	98	118		137	217.333	107		95	92																			122.667		41.0242	14.5042		8
684	18.88								136	114.5	48		122	234	112		102																				124.071		55.8901	21.1245		7
686	18.9575								152	150.5	91	218	158	212.667	140																						160.31		43.6966	16.5158		7
688	19.04	103.75	89.2917	97.75	162	118	98.25		72	120	122.5	239	104	227.333	123				164		150.667		159	125.5	171.958	103	194.667	125		166.25		160.125	147	228		153	143.271	141.005	43.9853	8.62622	17.3773	26
690	19.13								118	138	118.5	221	111	220.5	115		90																				141.5		50.624	17.8983		8
692	19.215								132	92	83.5	203	121	207.5	148		127																				139.25		45.7868	16.1881		8
694	19.2925									91.5	84	224	113	223.5			104																				140		65.6376	26.7965		6
696	19.3675		89.625	136.75	158.833		100.792			105		235	136	202.5	146				165.875		132.333		112.25	144.833	189.125	99	112	134.375	172	132.667		164.25	129	256.25	117.5	157.75	147.071	157.726	41.7041	8.5128	20.162	24
698	19.46								166	98.5		286	118	219	120																						167.917		72.337	29.5315		6
700	19.5275									105.5	112	208	158	220	153																						159.417		47.3903	19.347		6
702	19.5875								96	120	103.5	253	146	230	147																						156.5		61.5312	23.2566		7
704	19.645		128.333	117.75		120.75	98.7083		104	110.5	76	210	140	218.333	128		129		162.5		107	189.625	120.5	116.125	199.375	156.75	99.75	138.5	132.25	193.333		175.75	122	250.25	179.5	174.75	146.405	142.528	42.5952	8.04973	16.9197	28
706	19.7								100	80	83	216	187	221	155		121																				145.375		57.7555	20.4196		8
708	19.7625								107	84	99.5		113	217	113		166																				128.5		46.5519	17.595		7
710	19.81								114	116	94.5	235	122	227.333	140																						149.833		57.1861	21.6143		7
712	19.865		81.125	110			108.792		118	100.5	86	237	137	206.667	135				179		134.333	180.25	119	124.125	216.25	127.625	115	127.75	83	140.5	277	167	131.75	266.125			148.352	147.714	54.6868	10.9374	18.236	25
714	19.9025								115	118.5	81	235	146	209.333			231	93																			153.604		62.6165	22.1383		8
716	19.9325								194	128.5	62	227	153	218			155	148																			160.688		53.2105	18.8127		8
718	19.9675								133	79	78		145	223.5			165	74																			128.214		55.7075	21.0554		7
720	20.005		110.5	101.25			113.25		99	112.5	86		143	209			112	75	145.875		168	254.25	294	126	211.125	89.625	136.306	133.125	144.75	170.125	252	163.375	120.333	256.75	152.25		153.053	146.216	59.1331	11.597	16.1244	26
722	20.0275								104	118.5	77		132	220.333			123	86																			122.976		47.2952	17.8759		7
724	20.0525								109	132	73		165	212.333			134	143																			138.333		43.5826	16.4727		7
726	20.085								122	240	104	234	161	215			135	153																			170.5		52.4731	18.5521		8
728	20.11		110.722	117.5	84.5		100.875		89	138	114	212	174.5	220			146		153.5		146.333	191.667	261	132.75	217.875	95.625	160.167	135.5	141.5	157.333		167.75	136	266.625	126.25		153.73	147.601	49.2025	9.64941	16.2246	26
730	20.1475								113	104	87	278	177	207.667	165		148																				159.958		62.4821	22.0908		8
732	20.1725								109	82.5	106	238	157	216	122		138	88																			139.611		54.9123	18.3041		9
734	20.2075								107	97.5	91		162	215.333	154		154	116																			137.104		42.0141	14.8542		8
736	20.24		90.3611	176.5	81.6667		107.75		105	97	101		173	215.667			133	88	160.875		133	179		141.625	223.75	113.25	142.958	135	155.5	168.167	290	172.375	118.5	254	125.333		149.318	144.904	52.2191	10.241	15.5119	26
738	20.26								108	103.5	92		160	213			148																				137.417		45.636	18.6308		6
740	20.2775								119	109	116		177.5	211.667			168	67																			138.31		49.3514	18.6531		7
742	20.31								115	122	110		184.5	197.5			193	160																			154.571		38.4235	14.5227		7
744	20.33	105	72.5	106	80.5		109.625		121	104	89		165	226.333			143	89	173.625		153.667	165.417		134.375	218.625	115.125	182.694	143.875	145.75	157.125	245.667	167.75	119	258.125	136.5		145.492	160.715	49.16	9.46085	16.1763	27
746	20.3625								110	135.5	90		191.5	215.667			165	121																			146.952		45.5441	17.2141		7
748	20.3825								122	167.5			163	202.333			144	297																			182.639		62.0504	25.332		6
750	20.4								178	122.5			193.5	206.667			147	159																			167.778		31.1041	12.6982		6
752	20.4075	140	87.75	133	80.75		96.5		122	98			179.5	217			169	131	142.5		210.333	181.833		137.875	228.25	103.5	213.5	143.5		166.5	234.25	167.375	127.5	257.5	134.5		156.137	170.614	49.0498	9.80996	18.9178	25
754	20.4225									106		178	237	217		196	170	50																			164.857		65.5094	24.7602		7
756	20.4425									140.5		266	172	206.667		176	202	69																			176.024		61.1578	23.1155		7
758	20.465									189		273	174.5	225	144	205	167	106																			185.438		50.8706	17.9855		8
760	20.475		96.8889	113.25	82		147.333		91	134			177	196.333	110		181	110	147.875	319	203	179.167	232.25	143	216.5	104	158.389	142.958	178	168.75	234.5	182.875	118	261			164.003	155.738	56.392	10.8526	14.0151	27
762	20.4875								117	158			161.5	214	123		164	83																			145.786		42.1721	15.9396		7
764	20.495								127	123			176.5	210.667	113	200	176	111																			154.646		40.5921	14.3515		8
766	20.5025								119	114	115		195	217.667	153	219	177	117																			158.519		44.7503	14.9168		9
768	20.52		120.083	145.25	106		129.167		115	115.5	72		176	209.667	178	215	175	178	147.875	212	187		195	152.625	222.5	111.25	181.556	136.125	129.333	164.042	153	170.125	128	272	109.5		158.848	151.196	43.676	8.11043	14.5426	29
770	20.5375								172	125.5	88		182.5	208	151		189	84																			150		46.6392	16.4894		8
772	20.55								161	126.5	120		179.5	219.333	90		190.5	90																			147.104		47.8447	16.9156		8
774	20.56									133.5	97		169	203.333	97		200	142																			148.833		44.0647	16.6549		7
776	20.5675	95.25	93.125	144	113.25		118.042			140.5	99		188	203.333	146		177.5	157	153.5	191.5	161.5	184.333	270	152.75	200.125	114.375	213.556	133.25	129	168.125	203.792	172.625	131	269.667	116		160.003	159.052	45.9448	8.53174	14.607	29
778	20.58								127	128.5	164		197	218	125		205	99																			157.938		44.348	15.6794		8
780	20.5975								146	141	187		222	227	137		190	99																			168.625		44.9982	15.9093		8
782	20.5975									148	71		177.5	216	139		184	112																			149.643		48.4379	18.3078		7
784	20.6	115	84.25	125.5	81.6667		97.75			160	50		172.5	220	103		198.5	129	166.875	203	178.667		241.667	158.375	238.75	150.389	195.375	165.25	150.75	168.083	209	175.25	200.625	257.708	151.5		162.444	154.575	51.24	9.68345	14.2738	28
786	20.6								142	157	128		178	223.333	93		208	134																			157.917		43.3036	15.3101		8
788	20.6025								123	129.5	129		204	213.667	128		184.5	109																			152.583		41.1644	14.5538		8
790	20.6225								132	197.5	62		181.5	213.333	112		129.5	135																			145.354		49.6332	17.548		8
792	20.6275	128	107.917	128.25	77.5		105.667		156	154.5	71		205	220	128		198.5	125	159.375	219	152	107	206.75	165.5	238.542	103.375	175.625	171.5	135	152.375	201.75	186.5	175.833	249.25	125.5		157.674	157.078	46.4316	8.47722	11.8153	30
794	20.6425								130	139	101		178.5	195.667	164		193.5	171																			159.083		33.1423	11.7176		8
796	20.65								178	159.5	114		173	218.5			185.5	105																			161.929		40.1678	15.182		7
798	20.6525								99	156	103		171.5	177	175		181.5	134																			149.625		33.6141	11.8844		8
800	20.665	130	113.194	122.75	85.25	158.125	111.5		127	154	98		182.5	201	85		181	131	156.625	214	172.5	156.125	231.333	169.25	231.125	129.75	174.625	145.125	147.25	173.583	186	176.625	156.167	265.25	132.333		158	156.469	42.5048	7.63408	9.84975	31
802	20.67								162	190	99		176	185.5	136		175.5	143																			158.375		30.7417	10.8688		8
804	20.675								141	140	113		192.5	184	121	179	178.5	120																			152.111		31.3576	10.4525		9
806	20.6775								152	150	120		187	210	112	159	180.5	146																			157.389		31.3307	10.4436		9
808	20.6825	199.917	120.25	146	90.25	160.5	102.25		143	157.5	125		207.5	147	108	159	207.5	165	164.542	191.75	181	204.875		174.375	251.5	112.75	151.583	146.125	154.5	171.5	188.167	188	158.833	205	135.333		161.887	158.645	36.205	6.50261	10.9275	31
810	20.68								159	161	105.5		182.5	184	118	179	200																				161.125		33.3153	11.7787		8
812	20.6825								179	159	111		192.5	177.5	120	183	176	119																			157.444		31.884	10.628		9
814	20.6875								170	185.5	73		164	186.5	115		195	144																			154.125		41.8627	14.8007		8
816	20.6975		98.5833	122.25	114.25		125.5		139	185	57		169.5	184.5	162		193.5	138	157.875	212	181	166.083	243	181.5	274.375	114.875	151.083	151.083	141.75	162.5	187.75	174.5	140.125	227.25	118.75		161.193	169.131	44.7885	8.31702	13.195	29
818	20.695								158	230	108		222	225	119		235	122																			177.375		56.0763	19.826		8
820	20.695								197	155.5	117		172	199	157		162	143																			162.812		27.1029	9.58232		8
822	20.6925								210	174			188	197	105		213	139																			175.143		39.8306	15.0545		7
824	20.7025	152.5	110.833	173	91.75		130.25		131	175.5			162	173.5	102		178	172	182.5	165.25	182.333	186.75	235.5	182.5	269.75	129.083	161.5	159.5	120	190.75	191.375	180.625	158.125	261.25	126		166.728	171.313	41.5318	7.71225	11.502	29
826	20.705								167	183			177.5	217.333	121		183.5	135																			169.19		32.348	12.2264		7
828	20.7125								160	187			178	245	131		171	97																			167		46.3069	17.5024		7
830	20.7125								181	154			174.5	209.5			204	171																			182.333		20.9849	8.56706		6
832	20.715	117.75	115.833	157.75	96.5	202.5	143.167	218	150	184.5			175.5	228	110		197	156	134	182.5	182.333	163.333	246.75	198.375	261.042	135.25	168.306	156.75	135.75	166	190.625	175.125	136.25	253.25	85.5		168.504	170.268	44.2065	7.93973	11.4261	31
834	20.715							217	174	175.5			188.5	200.5	98		184.5	113																			168.875		41.6805	14.7363		8
836	20.715							199	169	165			191.5	210.5	129		185	125																			171.75		31.3414	11.0809		8
838	20.73							223	180	175.5	110		173	216.5	130		170.5	169																			171.944		35.8429	11.9476		9
840	20.7375	126	98.1944	183.25	122.75		152.333		184	175	105		228	224			180	123	144	180.25	165	149.75	215.5	205.875	259.5	153.667	148.75	143.5	142.5	171.333	182.333	172	134.875	250	144.5		167.754	166.341	40.4896	7.51872	11.7548	29
842	20.7425							179	168	192.5	95		194.5	226.5	126		196	124																			166.833		42.788	14.2627		9
844	20.7425							173	162	186.5	98		198	216	129		173.5	118																			161.556		39.0268	13.0089		9
846	20.7475							188	144	178.5	115		211	218.5	123		187	158																			169.222		36.6863	12.2288		9
848	20.7475	234	103	150	115.25	191.375	156.75	204	198	193.5	120		189	245	162		199	141	156.667		180.667	151.667	261.167	207.375	264.25	132.75	153.917	148.833	166.25	154.625	172.75	170.75	139.125	247	129.75		175.465	174.902	42.6175	7.65433	13.4933	31
850	20.74								185	187.5	130		162	229	121		194.5	154																			170.375		35.7219	12.6296		8
852	20.7375								244	191	102		199	243	113		179	186																			182.125		52.2643	18.4782		8
854	20.74								176	192	93		159.5	219.5	165		196.5																				171.643		40.2448	15.2111		7
856	20.735	230.5	92.5833	158.667	99.25	189.625	138.25		193	192.5	114		165	245.5	134		173.5	120	168.625	237	166.667	133	234.667	217.875	263.75	146.333	142	149.125	151.5	173.75	185	164.25	153.875	240.5	128		171.042	169.207	44.8606	8.05721	11.5098	31
858	20.735								184	206.5	117		191.5	181	87		192	180																			167.375		41.9836	14.8435		8
860	20.735								191	209.5	121		194	186.5			193	167																			180.286		29.0055	10.9631		7
862	20.735								169	174	108		177.5	152	106		202.5	176																			158.125		34.4371	12.1753		8
864	20.7375	217	115.833	162	99.75	177.875	128.083		185	183	108		181.5	192	118		192.5	108	167.5	165.25	185.667	311.667		211.875	255.833	130.417	139.611	165.625	117.667	189.75	171.208	170.458	165.875	249.5	127.25		169.79	167.51	48.1154	8.78463	11.8434	30
866	20.7475								182	198	115		198	164	126		174	125																			160.25		33.784	11.9444		8
868	20.75								186	197	143		165.5	226	100		197	161																			171.938		38.8223	13.7258		8
870	20.76								185	193	117		194.5	207	110		180	158																			168.062		36.54	12.9189		8
872	20.76	220.25	135.667	148	113	176.875	128.25		180	209.5	142		184		105		200	117	170.25	197.75	175.333		255.25	204.375	260.625	121.833	150.806	159.417	140	158.875	170.875	162.542	149.625	249.25	120.75		169.21	178.124	42.3615	7.86633	10.3197	29
874	20.7625								172	199	152		211		143		190.5																				177.917		26.9192	10.9897		6
876	20.7625								212	198			177.5	199	120		195																				183.583		33.0551	13.4947		6
878	20.77								191	175			202.5	209	140		189	166																			181.786		23.6218	8.92819		7
880	20.7725	194.222	129.083	173.75	127	168.5	152.667		211	171			185.5	207	125		190	182	158.125	163.25	166.333	173.5		209.667	259.75	135.875	141.667	172.312	143.25	166.75	173.625	154	159.5	242.75	117.5		170.847	173.936	33.399	6.20204	11.9779	29
882	20.77								194	174.5	122		178.5	184.5	111		202.5	127																			161.75		35.9056	12.6946		8
882	20.775								183	214.5	107.5		182	188	127		195.5	195																			174.062		36.8699	13.0355		8
884	20.775								199	214	112		199	219			191.5																				189.083		39.1413	15.9794		6
886	20.775	163.625	92.375	182.75	125.5	177	141.75		209	189	158		180	209	121		185.5		158.5	196.667	194.667	182.667	272.333	203.833	251.375	143.278	143.75	176.5	165.75	192.5	177.25	179.5	163.75	243.25	118.5		176.619	168.435	38.9741	7.11566	14.3903	30
888	20.775									186	125.5		178.5	208	128		181																				167.833		33.4943	13.674		6
890	20.775								158	191.5	66		198.5	198.5	137		163																				158.929		47.1287	17.813		7
892	20.7825								184	204	85		199.5	218.5	115		186.5																				170.357		50.1595	18.9585		7
894	20.79	113.542	103.125	196.583	152.375	176.375	167.25		193	190	118		175.5	214.5	148		223.5		151.375	174.5	164	216	188.75	204.528	254.375	142.75	130.5										172.66	172.392	38.4486	8.19727	12.1061	22
896	21.0633								139	187.5	91		176	224	134		180.5																				161.714		43.5621	16.4649		7
898	21.0567									195			183.5	218.5			166	151																			182.8		26.0639	11.6561		5
900	21.45

## Sheet: Fig 1B
Plethysmographic: he average increase in respiratory frequency (breaths/min) during exposure to hypercapnia (n=27 mice)
Time	%CO2	mouse																											average	average	Desv	SEM	SEM	n
		1	2	3	4	5	6	7	8	9	10	11	12	13	14	15	16	17	18	19	20	21	22	23	24	25	26	27
0	0.04		261	173	184.25	144	166.75			205	195	225	203	166.75		173.25		163.5	241	181	152				181.25		117.5		184.309	193.515	35.4394	8.59531	10.809	17
2	0.04									210	177	247	174																202		34.1467	17.0734		4
4	0.04									211	177		206																198		18.3576	10.5987		3
6	0.04									189	185	176	209																189.75		13.9374	6.96868		4
8	0.04		140.75	181	156.75	176.25	188.25			216	195	220	205	188.25		177.75		163	241.25	189.5	162.5				185.75		125		183.059	198.515	28.8525	6.99775	6.07369	17
10	0.04									206	190	178	199																193.25		12.0934	6.04669		4
12	0.04									213	211	194	217																208.75		10.1448	5.07239		4
14	0.04									212	202	225	197																209		12.3558	6.17792		4
16	0.04		143	204	163	198	195.333			206	170	223	199	195.333		161.25	214.5	172.25	226	181	153.25				190				187.936	194.942	24.3387	5.90299	9.70215	17
18	0.04									197	194		202																197.667		4.04145	2.33333		3
20	0.04									246	186	165	205																200.5		34.4529	17.2264		4
22	0.04										191	172	218																193.667		23.1157	13.3458		3
24	0.04		127.75		146.25	192.75	200				181	193	219	200		165.5	221.25	209	206.333	180.25	145.25				165.667				183.533	195.258	28.2776	7.30125	6.39867	15
26	0.04									202	207	203	198																202.5		3.69685	1.84842		4
28	0.04									196	201	220	199																204		10.8628	5.43139		4
30	0.04							178		196	163	229	189																191		24.6272	11.0136		5
32	0.04			210	159.667	188.75	210.333	201		190	174	216	196	210.333		169.5	198.5		190	190.25	147.25				181.5		124		185.711	201.215	24.5881	5.96349	5.75591	17
34	0.04							218		200	195	219	209																208.2		10.663	4.76865		5
36	0.04									221	193	211	210																208.75		11.6154	5.80768		4
38	0.04							178		214	200	211	208																202.2		14.4983	6.48383		5
40	0.04		114	160	154.5	185.333		195		210	201	235	186			157.75	223	174.5	236	182.5	159				174		140		181.623	186.356	33.1761	8.0464	10.2998	17
42	0.04							186		236	189	191	192																198.8		20.9213	9.35628		5
44	0.04									178	183	131	203																173.75		30.4781	15.2391		4
46	0.04									206	202	168	189																191.25		17.1148	8.5574		4
48	0.04		186	165	172.75	213	170.667			216	194	201	209	170.667		162.25	194.25	176.25	286.25	183.75	136.5			143	177.75		142.25		184.228	192.257	33.7785	7.74933	6.6014	19
50	0.04								174	201	193	186	201																191		11.3798	5.0892		5
52	0.04								196	204	214	174	195																196.6		14.758	6.6		5
54	0.04								206	212	175	187	206																197.2		15.5788	6.96707		5
56	0.04		156.25	172.25	167.5	193.5			184	206	189		206			159.5	241.5	188.25	286	183	158.25			123.25	185.75		125.5		183.853	194.238	39.0286	9.46584	5.7511	17
58	0.04								193	207	197	220	206																204.6		10.4547	4.67547		5
60	0.04							199	197	201	192	182	187																193		7.4027	3.02214		6
62	0.04							186	173	210	196	210	198																195.5		14.3073	5.84095		6
64	0.04	178	166.667	178.25	185.25	188	202	151		207	192	207	199	202		171.25	193.75	175.5	276.333	188	172.5	179.5		98.6667	166.25		123.25		181.871	197.118	33.5819	7.15968	6.58997	22
66	0.04							165		209	190	206	199																193.8		17.6833	7.90822		5
68	0.04							225		195	191	219	209																207.8		14.7377	6.5909		5
70	0.04							218		211	197	207	192																205		10.5119	4.70106		5
72	0.04	198.25	154.75	184	168	191.25	185.5	220		196	206	210	192	185.5		161.25	202.5	190	262.25	195	153.25	191.75			175.25		128.5		188.143	193.827	27.3656	5.97167	7.85518	21
74	0.04							153	180	205	193	212	217																193.333		23.8719	9.74565		6
76	0.04							213	183	202	187	225	205																202.5		15.7702	6.43817		6
78	0.04							156	176	205	187	216	208																191.333		22.6951	9.26523		6
80	0.04	97.3333	157	196.5	164	188.75	180.25	134	173	210	193	212	197	180.25		155.5	140	188.667	265	193.25	154.25	174.25		102.667	174.25		122.75		171.899	188.891	37.3365	7.78519	8.06604	23
82	0.04							208	172	212	186	205	197																196.667		15.2009	6.20573		6
84	0.04							208	175	194	174	225	196																195.333		19.5516	7.98192		6
86	0.04							163	176	215	168	216	212																191.667		25.2085	10.2913		6
88	0.04	170.25	140	183.5	169.75	193.5	174	202	195	218	190	233	199	174		162	201.75	177.5	260.75	189.25	158.75	176.75		130.5	180.25		130		183.022	186.422	30.2275	6.30288	9.71452	23
90	0.04							171	171	246	183	219	174																194		31.3305	12.7906		6
92	0.04							168	173	189	183	226	186																187.5		20.4817	8.36162		6
94	0.04							138	158	210	184	204	193																181.167		27.9315	11.403		6
96	0.04	181.75	146.75	199.333	168	187	165.75		168	212	187		193	165.75		163.667	197	181	254.667	191.25	172	185	182.333	132.5	174		77		176.58	181.52	32.7067	6.97309	8.30032	22
98	0.04							160	174	231	181	158	186																181.667		26.6133	10.8648		6
100	0.04							189	169	201	192	219	182																192		17.0176	6.94742		6
102	0.04							138	172	185	192	174	194																175.833		20.6147	8.41592		6
104	0.04	179.75	141.75	137.25	166	182.5	209.333	142	179	240	185	162	228	209.333		173	204.5	189.75	264.25	180.5	149	169.5	200	150.5	176.25		134		181.382	184.92	33.0876	6.75398	8.39761	24
106	0.04							166	178	202	187	206	184																187.167		14.9455	6.10146		6
108	0.04								152	237	193	210	192																196.8		30.9629	13.847		5
110	0.04								169		188		166																174.333		11.9304	6.88799		3
112	0.04	166.333	133	223.5	169.333	181.25	158.25		151	255	176	199	188	158.25		174.5	201.25	193	258.5	179.75	84	176.5	201.5	145	177				179.542	188.135	37.7898	8.05682	8.99652	22
114	0.04								159	184	169	231	220																192.6		31.5642	14.1159		5
116	0.04								159	207	197	194	175																186.4		19.2042	8.58836		5
118	0.04								178	202	185	202	203																194		11.6833	5.22494		5
120	0.04	155.5	140.5	208.25	198.667	172	166.333		153	194	185	212	199	166.333		196	183.25	199	248.25	185	165.75	191.25	205	147.5	184.5				184.367	188.892	24.8823	5.30492	7.22559	22
122	0.04								169	203	182	204	198																191.2		15.2217	6.80735		5
124	0.04								163	194	194	213	195																191.8		18.0194	8.05854		5
126	0.04								157	203	183	205	193																188.2		19.5243	8.73155		5
128	0.04	164	131	212.25	166.5	168.75	165.333		218	197	188	202	212	165.333		183.5	195.75	194.75	253.75	183	176.75	180.667	177	158	177.333				185.03	191.058	25.4684	5.42989	8.15272	22
130	0.04								153	202	181	211	189																187.2		22.3428	9.992		5
132	0.04								157	206	190	212	200																193		21.7025	9.70567		5
134	0.04								177	214	188	216	200																199		16.7332	7.48331		5
136	0.04		143.667	193.25	187	194.25			181	208	176	204	206			183.75	207.5	179.333	255	179.5	184.5	161.25	174	155.75	109		257.333		187.004	186.164	33.4293	7.47503	11.918	20
138	0.04								160	209	182	211	194																191.2		21.0642	9.42019		5
140	0.04								183	204	184	129	191																178.2		28.7524	12.8585		5
142	0.04								135	212	206		200																188.25		35.8364	17.9182		4
144	0.04	157.667	99	191	156.5	171.25	173		157	208	162	163	201	173		182.25	190.5	179.25	244.75	191.75	177.5	173.75	182.5	157.5	186.25	217		196.667	178.837	183.659	27.1327	5.53845	9.13612	24
146	0.04								159	206	158	193	199																183		22.8364	10.2127		5
148	0.04								163	198	182	168	197																181.6		16.1028	7.20139		5
150	0.04								144	222	181	210	199																191.2		30.3924	13.5919		5
152	0.04		154.25	210.5	171	175.25	190		152		182	197	191	190		177	175.75	191.5	242.25	191.75	176.25	179.5	171.667	160.5	185			198.25	183.925	195.044	19.7052	4.30004	6.51498	21
154	0.04								214		200	231	203																212		14.0238	7.01189		4
156	0.04									210	194	223	200																206.75		12.6853	6.34265		4
158	0.04							161	157	184	161	203	199																177.5		20.5888	8.40536		6
160	0.04	171.5	155	207.25	170.25	174.25		169	138	202	121	204	190				179.25	190	243.333	192.75	173	174.25	170.25	165.75	186.5			169	178.397	189.162	25.3551	5.53294	10.1339	21
162	0.04							197	152	206	178	218	187																189.667		23.1747	9.46103		6
164	0.04							217	181	185	204	207	220																202.333		16.1699	6.60135		6
166	0.04							184	134	220		207																	186.25		37.8803	18.9401		4
168	0.04	154	138.75	197	183.75	168.25	180.5			226		203		180.5			213.5	175	189.333	199.5	175.75	177	188.5	169.25	188.75			168	182.965	188.558	20.2034	4.63498	10.4542	19
170	0.04								159	228	140	200	190																183.4		34.5948	15.4713		5
172	0.04							237	162	189	185	208	199																196.667		25.129	10.2589		6
174	0.04							189	150	215	192		210																191.2		25.6066	11.4516		5
176	0.04	161.75	141.5		157.75	167.5		212	188	246	146	167	187				176.5	178.25	159.75	182.25	180.5	177	170.25	162	183.75			173.75	175.925	187.481	22.7855	5.09499	4.60245	20
178	0.04							186	171		169	174	182																176.4		7.30068	3.26497		5
180	0.04							199		189	187	197	209																196.2		8.78635	3.92938		5
182	0.04							208		197	182	219	201																201.4		13.6858	6.12046		5
184	0.04	146.5	141.25	193.5	161.25	195.667				205	183	179	196				186.5	170.5	163.75	189.25	185.25	175.75	176.5	166.75	182			175.25	177.509	189.002	16.5299	3.79222	9.70054	19
186	0.04							178		229	178	193	205																196.6		21.3612	9.55301		5
188	0.04							167		210	174		239																197.5		33.4714	16.7357		4
190	0.04							196		208	181	181	156																184.4		19.5013	8.72124		5
192	0.04	179.333	132.25	189.5	165.25	211.75	197	170		207	205	202	182	197			175	175.5	187.5	203.5	179.75	168.333	172.75	168.75	177.25			162.75	182.235	183.392	18.6199	3.96977	8.62972	22
194	0.04							192	133	210	174	202	204																185.833		28.7918	11.7542		6
196	0.04							176	159	210	191	170	190																182.667		18.085	7.38316		6
198	0.04							188	135	210	167	191	206																182.833		27.9529	11.4117		6
200	0.04	145.25	129.5	205	144.333	206	211.5	232	155	199	188	217	200	211.5			184	170.5	#ÁDIV/0!	190.25	174.5	96.6667	181.25	169.5	183			167.75	180.068	187.517	31.8443	6.78922	7.82249	22
202	0.04							149	154	210	169	207	199																181.333		27.3398	11.1614		6
204	0.04							186	169	215	189	197	206																193.667		16.1699	6.60135		6
206	0.04							178		207	180	210	200																195		15.0665	6.73795		5
208	0.04	153.75	125	200	156	204	199	171	156	206	172	210	214	199			171.75	172.667	271.75	192.75	173.5	148.667	173.25	165.5	184			171.5	182.221	189.889	29.694	6.19163	7.72319	23
210	0.04							225	158	198	178	204	197																193.333		22.9579	9.37254		6
212	0.04							180	168	209	194	196	196																190.5		14.3631	5.86373		6
214	0.04							206	154	207	180	196	218																193.5		23.184	9.46485		6
216	0.04	152	119.75	199	188.333	181.5	202.5	205	163	205	166	202	212	202.5			185	166	258.25	187.5	166.75	179	174.75	173.25	193.25			172.75	185.004	190.326	26.4614	5.51759	6.46523	23
218	0.04							149	158	198	179	205	202																181.833		23.9116	9.76189		6
220	0.04							201	189	202	185	204	199																196.667		7.76316	3.1693		6
222	0.04								183	206	183	195	222																197.8		16.5741	7.41215		5
224	0.04	145	110.75	209.75	179.25	212.25	193.25		150	202	169	208	208	193.25			163	176.75	252.25	192.25	168.75	174.75	158	181.25	190	209		162.75	183.011	186.04	29.1624	6.08078	10.2927	23
226	0.04								148		177	203	191																179.75		23.6837	11.8418		4
228	0.04								168	222	175	203	190																191.6		21.7325	9.71905		5
230	0.04								144	226	182	194	203																189.8		30.2523	13.5292		5
232	0.04	164.75	88	206.25	180.5		189.25	164	165	203	180	201	212	189.25			201.333	182.25	254.25	183.5	171.5	177.5	191.5	189	190			180.75	184.754	189.097	29.2059	6.22671	9.10889	22
234	0.04							171	148		178	205	202																180.8		23.5308	10.5233		5
236	0.04							207	153	179	177	213	211																190		24.1578	9.86239		6
238	0.04							217	173	234	174	200	207																200.833		24.0617	9.82316		6
240	0.04	171.5	82	200.5	169.5	142	183	186	166	213	175	204	207	183			162.5	182	245.5	185.333	170	175.75	185.25	182.75	164.667			168.75	178.478	194.62	29.7033	6.19357	10.4587	23
242	0.04							241	152	220	175	210	209																201.167		32.1958	13.1439		6
244	0.04							193	164	223	169	239	217																200.833		30.4658	12.4376		6
246	0.04							223	161	212	176	199	217																198		24.6414	10.0598		6
248	0.04	178.5	83	195.5	181.667	205.75	171	197	174	209	190	211	213	171			188.75	181.75	241.333		168.25	178		191.5	177.333			176.75	184.956	191.189	29.5067	6.43888	8.55776	21
250	0.04							180	147	218	187	221	202																192.5		27.6025	11.2687		6
252	0.04							182	169	212	178	222	210																195.5		21.7968	8.8985		6
254	0.04							217	175		178	190	199																191.8		17.0499	7.62496		5
256	0.04	157	63.6667	202.25	177.75	199.75		187	156	247	173	222	213				189.75	176.5	219		167.25	192.5		190.5	170.75			163.25	182.522	187.63	37.4695	8.59608	9.27361	19
258	0.04							198	156	207	165	210	204																190		23.3666	9.53939		6
260	0.04							183	170	205	181	178	215																188.667		17.3973	7.10243		6
262	0.04							190	151	205	158	223	209																189.333		29.0425	11.8565		6
264	0.04	161.75	48.5	221.333	172	179.5	193	182	160	218	158	219	213	193			202.5	172	226		191	203.5		205.75	170.5			163.75	183.528	199.728	37.9431	8.27986	9.58239	21
266	0.04							218	170	214	176	227	215																203.333		24.0139	9.80363		6
268	0.04							227		215	179	232	216																213.8		20.7533	9.28116		5
270	0.04									213	167	199	214																198.25		21.9298	10.9649		4
272	0.04	172.5	62.3333	198	199.667	161.5	181			211	179	250	211	181			203	173.75	233.5		187.25	193.75		182.75	181.5			167	185.763	194.228	37.2674	8.54972	12.4188	19
274	0.04										173	206	218																199		23.3024	13.4536		3
276	0.04								165		164	203	223																188.75		29.1705	14.5852		4
278	0.04							242	181		169	219	206																203.4		29.2626	13.0866		5
280	0.04	192.25	84.25	251	199.75	223.5	183.5	170	164		166		208	183.5			174.5	175	226	177	211.333	202.25		186	170.25				186.741	202.123	34.0968	7.82234	13.4091	19
282	0.04							190	140				217																182.333		39.0683	22.5561		3
284	0.04							242		203			205																216.667		21.9621	12.6798		3
286	0.04							232	202	248			209																222.75		21.1562	10.5781		4
288	0.04	183.667	83.5	223	202	281.5	188.25		176	239	173	180	216	188.25				215.5	225	208.667	180	219.333	217	180.5	165			200	197.389	207.872	37.575	8.19954	11.3643	21
290	0.04							260	195	234	172	180	221																210.333		33.9568	13.8628		6
292	0.04							250	212	221	164	221																	213.6		31.2138	13.9592		5
294	0.04							245	206	228	179	201	202																210.167		23.112	9.43545		6
296	0.05		180.333	248.25	223.25	279.333	194.75		224	233			191	194.75				244.25	227	211	194.5	184	205.5	167.5	196			192	210.579	217.749	28.2809	6.66587	10.5419	18
298	0.06								240	229		236	214																229.75		11.4419	5.72094		4
300	0.08								238	234		214																	228.667		12.8582	7.42369		3
302	0.12								245	234		177	152																202		44.7139	22.357		4
304	0.16	187.667	66.75	262.5	238.667	295.5	201.25	223	247	236		121	208	201.25		196.75		253.25	229.5	221	211.5	203.667	186.5	183.5	214			211	209.057	225.814	46.8236	9.98282	17.5079	22
306	0.21							239	245	241		140	184																209.8		46.3756	20.7398		5
308	0.29							280	250				229																253		25.632	14.7986		3
310	0.38							292	264	250		157	194																231.4		54.8069	24.5104		5
312	0.48	233.75	71	222.5	228.75	281.667	202.5		244	222		193	215	202.5		193.25		215.5	231.5	248.5	209.75	202.75	182.5	161.75	232.667			248.75	211.599	228.425	41.5989	9.07762	19.8832	21
314	0.6									227		181	255																221		37.3631	21.5716		3
316	0.74							287		236		173	262																239.5		48.9796	24.4898		4
318	0.87							323		234	208	181	262																241.6		54.5463	24.3939		5
320	1.02	243.5	137.25	244.75	247	249.5	207.5	299		229	222	173	264	207.5		213	257.5	236	225.667	256.75	221		181	167.667	215.667		185.5	251	223.25	246.562	36.7281	7.65833	12.127	23
322	1.18							300		234	242	238	257																254.2		27.0407	12.093		5
324	1.33							300		240	240	226	261																253.4		28.8929	12.9213		5
326	1.49							306		252	257	206	256																255.4		35.409	15.8354		5
328	1.64	217.333	107.5	283.75	230.25	224.25	210.75	307		232	239	194	256	210.75			314.333	233.75	212	250.75	228.75		171.25	143.333			220.5	267.5	226.417	249.458	48.4189	10.5659	14.614	21
330	1.8							305		250	249		257																265.25		26.7379	13.369		4
332	1.95							310		229	254	205	252																250		39.0064	17.4442		5
334	2.11							315	295	233	244	201	249																256.167		41.8302	17.0771		6
336	2.25	241.25	51.25	282	270.25	236.5	223		300	232	247	231	257	223			314.25	230.25	246.25	246	220.25	276	174.25	149.5			224	266.75	233.716	252.471	54.7574	11.6743	12.6828	22
338	2.4							292	293	229	249	226	253																257		29.4822	12.0361		6
340	2.55							302	300	230	251	204	253																256.667		38.635	15.7727		6
342	2.69							294	296	227	260	244	254																262.5		27.5518	11.248		6
344	2.83	243.75	102	305.5	273.25		221.25	322	296	227	250	232	255	221.25			301.75	232	265.75	249	227	292		191	245.25		226	267.75	247.568	258.055	46.3956	9.89158	16.7816	22
346	2.96							306	306	223		205	254																258.8		46.5156	20.8024		5
348	3.09							301	309	222		210	251																258.6		44.9922	20.1211		5
350	3.21							291	297	228			253																267.25		32.6228	16.3114		4
352	3.33	260	66.5	281.75	272.75	272.667	216.5		305	228			254	216.5			315.5	234.25	250.25		228.25	277.5					227.5	264.5	245.377	265.457	54.602	13.2429	12.6373	17
354	3.43							286	297	230			252																266.25		30.8369	15.4185		4
356	3.53							295	292	273	258		253																274.2		19.1233	8.55219		5
358	3.62							299	299		256		250																276		26.6708	13.3354		4
360	3.71	255	69.75	278.5	276	276.5	220.25	277	295	240	258		249	220.25			307.25	238.25	242		232.75	296	268.5	265		331.333	220.667	269.5	253.932	253.983	50.413	10.7481	11.9434	22
362	3.78							249	297	246	258	253	252																259.167		18.9675	7.74346		6
364	3.85							274	297	231	248	195	249																249		35.1283	14.3411		6
366	3.92							300	295	233	239	207	249																253.833		36.5974	14.9408		6
368	3.98	250.25	213.75	323.25	281	282.25	223.75	308	292	227	254	208	250	223.75			304	253	229.75		216.333	284.667	280.5	285		336	230.75	267.5	261.935	258.55	37.0001	7.71505	12.1057	23
370	4.03							300	288	229	251	215	253																256		32.8755	13.4214		6
372	4.09							305	287	236	264	197	251																256.667		38.2866	15.6305		6
374	4.13							288	284	226	251		249																259.6		26.0634	11.6559		5
376	4.18	258	170	310.5	283.25	283.75	224.333	290	287	231	251		250	224.333		248.5	344.333	234.75	251.5	296	240.75	283.5	296.5	312.5	190.667	329.25	227.5	271.75	263.627	261.407	41.6752	8.33504	11.687	25
378	4.22							286	285	223	243		253																258		27.3313	12.2229		5
380	4.26							296	294	230	265	255	256																266		25.3061	10.3312		6
382	4.3							289	298	226		220	257																258		35.4612	15.8588		5
384	4.34	250.25	94.75	309.5	297	255.25	225	289	297	230	241	250	246	225		242	386	232.5	269	279.25	248.333	282.667	299.25	291			251.667	267.25	260.778	250.669	50.2724	10.2618	12.9417	24
386	4.38							328	289	229	248		248																268.4		39.8786	17.8342		5
388	4.42								279	228	241		196																236		34.3414	17.1707		4
390	4.46									231	244																		237.5		9.19239	6.5		2
392	4.49	256	140.75	309.667	275.5	257	222.25			224	253			222.25			315.333	225.25	256.5	268.75	237.667	281.75	298.667	274.5	222	319		267	256.342	257.169	41.6055	9.30328	10.7345	20
394	4.52									229	246		263																246		17	9.81495		3
396	4.55								284		238		241																254.333		25.7358	14.8586		3
398	4.58							284	291		244	283	258																272		20.0375	8.96103		5
400	4.61	253.75	161.75	302	282	253.25	215.75	285	277		249		265	215.75			319.667	219	249	270	236.25	267.75	289.333	259.333	252.75	341.333		263.75	260.383	264.658	38.1647	8.13674	10.9711	22
402	4.63							296	281	239			258																268.5		25.1197	12.5599		4
404	4.66							290	264	231			258																260.75		24.2126	12.1063		4
406	4.68							290	298	248	242		267																269		24.779	11.0815		5
408	4.7	249	180.5	304.25	291	261.5	214	285	291	235	257		271	214			337.5	220.25	244.75	252.5	238.75	266.5	301	257.5	259.25			265.5	258.943	263.586	35.1852	7.50151	10.2557	22
410	4.73							287	270	232	237	282	264																262		22.8823	9.34166		6
412	4.74							279	298	239	235	284																	267		28.2931	12.6531		5
414	4.76							283	290	235	242	282																	266.4		25.774	11.5265		5
416	4.77		185.25	298.5	278	258	213.25	271	289	235	242	271	273	213.25			379.5	225	238.5	240.5	229	269.5	289.25	343.5	254.25	345.333		261.5	265.351	262.588	45.6544	9.5196	9.20346	23
418	4.79							272	283	234	231	276	268																260.667		22.3935	9.14209		6
420	4.8							285	281	228	247	285	266																265.333		23.4492	9.57311		6
422	4.81							265	274	228	243	286	258																259		21.0143	8.57904		6
424	4.83	244.667	193.25	304.75	262	246.75	203.25		263	222	236	282	237	203.25		258.333	317.5	220.75	238	230.75	225	266.667		332		339.5		261.75	254.008	252.602	40.5509	8.64547	8.65822	22
426	4.85								263	233	231	263	267																251.4		17.7989	7.9599		5
428	4.86								248		233	258	268																251.75		14.9304	7.4652		4
430	4.87								236		234	270	273																253.25		21.1246	10.5623		4
432	4.87	241	189	343.75	268.75	242	196		245		230	261	260	196		268.75	315.75	211	231.75	203	215.75	261.333	308		264.667	343.25		261	252.58	248.37	44.6004	9.50884	9.22099	22
434	4.88								238		234	273	260																251.25		18.4639	9.23196		4
436	4.88								232		232	273	256																248.25		20.0062	10.0031		4
438	4.88								231	223	231	262	260																241.4		18.2016	8.14002		5
440	4.88	244.333	208.5	311.333	252	245.25	194.25		227	237	233		258	194.25		262.5	327.5	223.75	229	205.25	211.5	285	303.75	314					248.358	238.215	40.8742	9.13976	7.25125	20
442	4.88							232	218	238	228	265	254																239.167		17.3944	7.10125		6
444	4.89							237	224	228	225	263	244																236.833		14.9588	6.10692		6
446	4.89							216	205	235	226	250	239																228.5		16.3064	6.65708		6
448	4.91	247.5	223.5	293	240.5	238.75	189.5	222	207	216	220	247	241	189.5		280	298.75	207.5	232	196.75	190.5	273.25	300.25	306.5				257	239.902	232.392	37.3059	7.77882	8.12333	23
450	4.92							224	211	233	220	261	250																233.167		19.0096	7.76066		6
452	4.95							211	233	213	219	265	242																230.5		20.7244	8.46069		6
454	4.96							206	217	213	218	261	241																226		20.8038	8.49313		6
456	4.98	245	233	296	249	237	190.5	206	203	209	213	262	246	190.5		247	292.5	208.5	229	196.75	185.25	263.25	294.5	297	305	340.25		293	245.28	227.737	43.2382	8.64764	8.24557	25
458	4.99							206	219	227	213	266	246																229.5		22.5632	9.21141		6
460	5							220	192	235	211		232																218		17.4213	7.79102		5
462	5							199	195	225	219	241	230																218.167		17.9601	7.3322		6
464	5	238.75	216	260.25	238.25	231	189	202	202	202	219	253	243	189		267.5	266.75	209.25	231	182	176	257.333	307.25	313	328.5			284.75	237.774	223.86	42.2472	8.62367	8.01741	24
466	5							208	201	209	210	253	242																220.5		21.436	8.75119		6
468	5							233	204	218	199	227	228																218.167		13.8768	5.6652		6
470	5							223	197	203	204	255	232																219		22.1179	9.02958		6
472	5	222	229.5	265.333	233.75	226.5	184.75	164	212	218	209	243	228	184.75		275.75	245	250	230.25	182	184.75	257		286				258.75	226.822	218.872	32.668	6.96484	8.21143	22
474	5							202	208	213	198	231	238																215		16.0997	6.57267		6
476	5							190	195	210	198	251	235																213.167		24.5554	10.0247		6
478	5.01							207	218	215	190	253	240																220.5		22.7398	9.2835		6
480	5.01	221	226.75	262.75	234.5	224	180.25	207	203	222	204	251	240	180.25		274	229	258	224.5	174.5	175.25	237.5		293.5		346		239	230.772	217.21	39.9718	8.33469	9.39247	23
482	5.02							204	188	220	190	245	238																214.167		24.1861	9.87393		6
484	5.03							211	206	221	195	228	238																216.5		15.6045	6.3705		6
486	5.03							174	238	212	181		232																207.4		29.0482	12.9908		5
488	5.02		218.5	257.25	229	223.25	186	175	181	214	194	253	236	186		265.5	225.5	242.5	219	177.25	178.25	223		272.5		334.333		224.25	223.413	218.07	38.5289	8.21438	12.4138	22
490	5.01							201	177	222	189	245	236																211.667		26.979	11.0141		6
492	4.99							198		225	188	263	237																222.2		30.1944	13.5033		5
494	4.96							189		224	166	262	234																215		37.8418	16.9234		5
496	4.91		219	248.5	239.5	240.25	186.5	191		200	184	277	231	186.5		254.5	222	232	220	146.333	171	222		260.5				203.75	216.767	207.004	32.9436	7.36641	12.8849	20
498	4.86							208		168	182	252	235																209		35.1283	15.7099		5
500	4.8							202		180	178		241																200.25		29.2617	14.6309		4
502	4.73							200		194	174		240																202		27.6647	13.8323		4
504	4.65	209	209.75	255.25	228.25	200	183	184		201	178	247	239	183		250.25	224.75	234.75	229.25	149	181.25	204.75		256				202	211.869	209.151	29.5239	6.44264	12.4199	21
506	4.56							211		208	184	247	242																218.4		26.0826	11.6645		5
508	4.47							225	184	201	182	248	259																216.5		32.7338	13.3635		6
510	4.37							120	168	222	179	247	203																189.833		44.6023	18.2088		6
512	4.27	211.667	213	112	231.25	154.75	176.75	167	217	198	172	223	245	176.75		247	209.25	229.25	227.75	174	167.75	212						211	198.865	196.308	33.7258	7.35957	13.3928	21
514	4.16							165	170	230	174	246	240																204.167		38.2435	15.6129		6
516	4.05							185	176	157	170	234	194																186		26.7058	10.9026		6
518	3.94							161	189		148	246	237																196.2		44.042	19.6962		5
520	3.82	214	205.5	211.25	224.5	219.5	179.25	180	207	162	190	243	219	179.25		228.5	205.25	244	224		164.5	206		299.667				243	211.865	211.383	31.5211	6.87846	11.5324	21
522	3.71							190	202	200	168	258	245																210.5		34.2213	13.9708		6
524	3.59							209	206	235	169	253	245																219.5		31.1625	12.722		6
526	3.48							174	204	184	178	244	238																203.667		30.7614	12.5583		6
528	3.38	202.333	192.25	243.25	222.75	210	177	148	193	196	171	251	218	177		229.5	203.5	247.5	235.5		174.75	215.5		250.5				225	208.73	202.008	29.1532	6.36175	11.6055	21
530	3.27							140	200	217	183	234	235																201.5		36.1815	14.771		6
532	3.17								209	199	171	236	249																212.8		30.8253	13.7855		5
534	3.07								197	196	162																		185		19.9249	11.5036		3
536	2.98	203.5	160.5	224.5	228.75	205.667	178.25		203	212	166		210	178.25		195.5	198.25	236.25	224.25		165	201		212.5				202.333	200.289	199.01	21.9824	5.04311	9.97435	19
538	2.89								211	218	178		176																195.75		21.8537	10.9268		4
540	2.8								244	214	181	204	188																206.2		24.8032	11.0923		5
542	2.7								182	209	149	220	209																193.8		28.7002	12.8351		5
544	2.61	205	158.25	216	226.25	225.25	175.5		205	217	172	222		175.5		179.25	191.75	245.25	226.25		167	190.75		194.75				219.75	200.658	207.927	24.6671	5.65903	9.85178	19
546	2.53								214	193	186	229																	205.5		19.6723	9.83616		4
548	2.44								228	213	209	237																	221.75		13.048	6.52399		4
550	2.36								246	201	145	231	196																203.8		38.8806	17.3879		5
552	2.28	203.75	136.333	212.333	183.667	209	179.5	279	181	202	133	235	204	179.5		187.25	187.25	250	223.75		171.75	181.333						215	197.721	196.589	34.3363	7.67784	12.1917	20
554	2.2							153	201	198	165	243	195																192.5		31.5452	12.8783		6
556	2.12							243	212	192	144	233																	204.8		39.2645	17.5596		5
558	2.05							216	183	184	172	230	163																191.333		26.0896	10.651		6
560	1.97	207.25	115.5	216.25	192.25		182.75		225	180	168	233	183	182.75		200.5		246	234		175.25	178	241.5					211	198.444	193.661	32.2742	7.60709	12.2754	18
562	1.89								184	172	155	241	197																189.8		32.5377	14.5513		5
564	1.82								206	164	152	234	215																194.2		34.8167	15.5705		5
566	1.74							189	183	190	165	234																	192.2		25.4303	11.3728		5
568	1.67	210	136.5	224.75	226.25		186.5	193	207	196	153			186.5		190.25		251.75	218.5		175.75	180.5	243.25	164.667				210.75	197.495	191.332	30.0262	7.07724	12.9424	18
570	1.6							229	177	195	157	136	200																182.333		33.0676	13.4998		6
572	1.53							235	240	221	162	157	209																204		36.1773	14.7693		6
574	1.46							215	201	230	163	125	155																181.5		40.2281	16.4231		6
576	1.4	205	114.75	212.25	236		199.5	228	201		159	157		199.5		195.5		248.25	233		159.75	186.25	232.5	153.333				214.5	196.394	194.348	35.5716	8.3843	11.4805	18
578	1.33							217	191	218	159	165																	190		27.8388	12.4499		5
580	1.27							184	176	236	158	182																	187.2		29.141	13.0323		5
582	1.22							211	206	203	162	237																	203.8		26.9574	12.0557		5
584	1.17	205	105	201.25			178.75		198	219	164	230		178.75		187.25		242	220		158.25	170.5	213	139				210.5	189.426	192.369	34.96	8.47904	11.5058	17
586	1.11							180	188	220	158	228																	194.8		28.9689	12.9553		5
588	1.06							181	187	208	159	225																	192		25.3969	11.3578		5
590	1.02							227	187	196	163																		193.25		26.4622	13.2311		4
592	0.97		100.5	207.25			178.5	177	246	204	161		189	178.5		197.25		246	239.75		161.75	173.75		121.25				206	186.719	190.721	40.3744	10.0936	9.48408	16
594	0.93							210	205	208	159	213	191																197.667		20.432	8.34133		6
596	0.88							233	176	204	167	223	173																196		28.0428	11.4484		6
598	0.84							164	183	212	161	198	177																182.5		19.7256	8.05295		6
600	0.8	175	102.25	215			180.667	185	174	210	161	206	207	180.667		189		237.75	244.75		163	179.75		145.333				162.75	184.384	195.429	33.4963	7.89514	9.17036	18
602	0.76							172	208	215	167	216	235																202.167		26.888	10.977		6
604	0.72							191	193	217	168	209	234																202		23.0478	9.40922		6
606	0.67							183	180	201	165	211	219																193.167		20.5759	8.40007		6
608	0.64	200.75	113.667	198.25			178.25	183	195	197	163	200	213	178.25		182.25		240	230.75	199.5	177.5	181.5		145.75				141	185.18	191.437	30.0227	6.88768	11.2449	19
610	0.6							174	189	209	173	214	236																199.167		24.879	10.1568		6
612	0.57							198	198	202	160	222	220																200		22.3428	9.1214		6
614	0.53							118	207	192	164		226																181.4		42.069	18.8138		5
616	0.51	206.25	125.333	192.5			178	156	207	196	179		232	178		190		232.75	229.25	149.25	162	179.5		131.333				163.333	182.639	191.243	31.8143	7.49871	8.64259	18
618	0.48							169	187	196	170	180	227																188.167		21.6094	8.82201		6
620	0.45							173	199	196	166	205	224																193.833		21.3299	8.70791		6
622	0.42							168	210	208	178	206	232																200.333		23.3723	9.54172		6
624	0.4	203.75	109.5	188.25			182.25	178	192	210	178	200	235	182.25		168.75		230.5		156.75	160.25	194.5		119.25				167.5	180.917	187.646	32.3027	7.61382	10.7592	18
626	0.38							176	181	194	183	206	237																196.167		22.7105	9.27152		6
628	0.36							187	188	153	176	207	220																188.5		23.467	9.58036		6
630	0.33							173	183	171	123	230	230																185		40.5906	16.5711		6
632	0.31	206.75	107.75	188.25			196.25	176	180	172	95	200	262	196.25		175.5				139.5	165	180.5		119.5		235			176.191	186.998	42.7823	10.3762	14.4131	17
634	0.29							174	178		88	204	225																173.8		52.2322	23.3589		5
636	0.27							176	198			204	215																198.25		16.419	8.2095		4
638	0.26							170	190			195	244																199.75		31.4152	15.7076		4
640	0.24	216	138	181			176	169	193	224		206	213	176		178.5				162.75	164	106.5		138		239		197.5	181.074	194.268	34.0714	8.26352	9.71825	17
642	0.23							164	182	218		209	217																198		23.9479	10.7098		5
644	0.21								184	205	166	205	231																198.2		24.5296	10.97		5
646	0.2								190	202	177	199	231																199.8		19.9675	8.92973		5
648	0.19	210	109.75	188.5			168.75		179	224	175	203	230	168.75		175				158	116.25	181.75		113.25			187.25	203.75	176	191.883	35.8188	8.68733	11.7822	17
650	0.18								179	213	172	195	252																202.2		32.0109	14.3157		5
652	0.18								202	188	150	199	256																199		38.0132	17		5
654	0.17								180	204	187																		190.333		12.3423	7.12585		3
656	0.17	210.75	115.5	217.5			175		186	187	195	142		175		165.75				140.5	167.75	178		124.5				191.75	171.467	182.454	29.7123	7.67168	10.5581	15
658	0.16								173	199	171	184																	181.75		12.842	6.42099		4
660	0.15								216	210	147	142	209																184.8		36.9283	16.5148		5
662	0.15								204	207	155	175	218																191.8		25.9942	11.625		5
664	0.14	206.5	131	228.5			177		206	210	178	197	212	177						125.25	176.25	172.75		139.5				193	181.983	190.233	30.6838	7.92252	11.5407	15
666	0.14								206	212	162	182	239																200.2		29.4483	13.1697		5
668	0.13								219	210	156	194																	194.75		27.8253	13.9127		4
670	0.12								199	207	162	168																	184		22.3159	11.158		4
672	0.12	204	103.75	213.5					207	213	161	162	213			213.25				143	170.75	183.5		123.5				200.75	179.429	181.707	36.4744	9.74818	8.86403	14
674	0.11								188	211	160	177	171																181.4		19.3985	8.67525		5
676	0.1								205	209	160	181	186																188.2		19.7914	8.85099		5
678	0.1								192	193	161	188	155																177.8		18.2948	8.18169		5
680	0.09	202	104.5	216.25					198	201	172	189	156			202				145.25	168.5	192.25		128.5				198	176.661	195.178	32.5557	8.70087	11.1736	14
682	0.09								208	209	169	178	184																189.6		18.0638	8.07837		5
684	0.08								228	205	189	200	249																214.2		24.0977	10.7768		5
686	0.08									211	162	186	242																200.25		34.2771	17.1385		4
688	0.07	211.75	109.25	205						222	151	194	237			194.25				140	156.25	181.667		130.75			148	208.5	177.815	194.079	38.4843	10.2854	14.9564	14
690	0.07									194	162	175	238																192.25		33.2102	16.6051		4
692	0.07									178	168	186	273																201.25		48.3968	24.1984		4
694	0.06										200	193	222																205		15.1327	8.73689		3
696	0.06	218	116.25								158	179	224			190.5				154.25	171.5	185		124.5			168	203.25	174.354	187.464	33.2783	9.60663	11.0797	12
698	0.05								189	171		188	214																190.5		17.7106	8.85532		4
700	0.06								200	182	154	187	239																192.4		30.9887	13.8586		5
702	0.05								202	179	164	184	234																192.6		26.8291	11.9983		5
704	0.05	211	123.75	201.667					201	174	160	195	230			185.75				124.75	166.5			133.5				195	177.071	191.405	33.8379	9.38495	12.032	13
706	0.05								195	178	158	197	237																193		29.1805	13.0499		5
708	0.05								200	180	171	186	227																192.8		21.8335	9.76422		5
710	0.05								225		157	205	224																202.75		31.8578	15.9289		4
712	0.05	211.25	117.75	210.5					199		163	188	230			177.75				144	179.5	207.333		190.75				193.25	185.545	191.436	30.1879	8.37262	11.9051	13
714	0.04								195		168	190	247																200		33.4564	16.7282		4
716	0.04								199	173	162	196	216																189.2		21.5801	9.65091		5
718	0.04								206	170	165	180	234																191		28.775	12.8686		5
720	0.04	220	125	204					192	175	170	173	242			193.5				141.75	215	180.25		228.5				191.25	189.375	192.894	32.2033	8.60671	9.92008	14
722	0.04								214	181	194	188	204																196.2		13.0461	5.83438		5
724	0.04								217	173	183	174	213																192		21.4009	9.57079		5
726	0.04								205		160	179	232																194		31.3369	15.6684		4
728	0.04	189.75	120.5	205.5					197	201	164	186				193.75				137	124.25	184.75	163	168				183.75	172.732	184.171	27.9887	7.48031	10.0958	14
730	0.04								216	173	169	180	179																183.4		18.7697	8.39405		5
732	0.04								225	166	172	190	216																193.8		26.119	11.6808		5
734	0.04								178	172	172		225																186.75		25.6564	12.8282		4
736	0.04	200.25	127.333	213.75					199	174	177		219			187.25				157.5	189	178		170.333		202.5		182	184.065	184.166	23.6416	6.31848	16.0891	14
738	0.04								228	176	168		224																199		31.39	15.695		4
740	0.04								277	177	169	130	222																195		56.2983	25.1774		5
742	0.05								163	163	164	98	205																158.6		38.3836	17.1657		5
744	0.05	206.75	136.667	218.25					183	177	162	155	124			192.5				129.75	186.5	174.75				227		183	175.44	171.16	31.4245	8.39855	9.87048	14
746	0.05								187	179	178	117	137																159.6		30.7864	13.7681		5
748	0.05								193	179	163	214	146																179		26.2964	11.7601		5
750	0.05								186	178	169	167	153																170.6		12.4218	5.55518		5
752	0.05	208.75	143.5						185	179	173					191.25				177	172	192.25						192.75	181.45	186.312	17.4004	5.5025	6.93869	10
754	0.05								181	173	165	199	188																181.2		13.1605	5.88558		5
756	0.05								198	171	161	186	193																181.8		15.4499	6.90941		5
758	0.05								187	173	223	202	219																200.8		21.1471	9.45727		5
760	0.05	202	125.5						196	166		208	209			185.75					177.75	179.5						190.75	184.025	189.319	24.7727	7.83382	9.69902	10
762	0.05								206	172		197	206																195.25		16.0702	8.03508		4
764	0.05								184	156	166	199	219																184.8		25.2725	11.3022		5
766	0.05								217	175	158	200	216																193.2		25.9942	11.625		5
768	0.05	203.25	121.5						189	177	137	176	212			184		142.25			173.75	195.25				227.333		194.25	179.429	189.845	30.4053	8.43291	14.6396	13
770	0.04								205	189	134	197	205																186		29.8161	13.3342		5
772	0.04								236	172	171	207	200																197.2		27.0684	12.1054		5
774	0.04								173		141	252	221																196.75		49.3719	24.6859		4
776	0.04	206	133.5						188		147	144	210					155.25		155.75	175.25	206.25				221		188.5	177.542	184.548	29.818	8.60771	8.69667	12
778	0.04								195		164	201	197																189.25		17.0171	8.50857		4
780	0.04								185	178	156	192	217																185.6		22.1427	9.90252		5
782	0.04								191	167	170	192	209																185.8		17.3695	7.76788		5
784	0.05		120.75						186	153	156	193	188			125.5		147.333		149.5	174.5	210				228		189	170.814	185.204	31.9772	8.86887	10.1831	13
786	0.05								189		158	212	197																189		22.7596	11.3798		4
788	0.04								185	181	146	210	192																182.8		23.3816	10.4566		5
790	0.04								181	220	168	211	211																198.2		22.421	10.027		5
792	0.04		120.25						210	186	152	219	198			131.5				152.25	180.667	218.75				221		193.333	181.896	194.099	35.1297	10.1411	7.91027	12
794	0.04											180	196																188		11.3137	8		2
796	0.04											182	205																193.5		16.2635	11.5		2
798	0.04											211	215																213		2.82843	2		2
800	0.04		138.25									210	176																174.75	192.812	35.8913	20.7219	12.8055	3
802	0.04											190	226																208		25.4558	18		2
804	0.04											199	180																189.5		13.435	9.5		2
806	0.04											196	202																199		4.24264	3		2
808	0.04		118									201	209																176	194.875	50.3885	29.0918	10.898	3
810	0.04											203	190																196.5		9.19239	6.5		2
812	0.04											200	208																204		5.65685	4		2
814	0.05											207	199																203		5.65685	4		2
816	0.05											205	193																199	205.5	8.48528	6	6	2
818	0.04											203	208																205.5		3.53553	2.5		2
820	0.04											209	227																218		12.7279	9		2
822	0.04											206	193																199.5		9.19239	6.5		2
824	0.04											203	175																189	200.375	19.799	14	6.125	2
826	0.04											203	201																202		1.41421	1		2
828	0.04											211	218																214.5		4.94975	3.5		2
830	0.04											202	190																196		8.48528	6		2
832	0.04											211	181																196	200.5	21.2132	15	4.75	2
834	0.04											205	202																203.5		2.12132	1.5		2
836	0.04											199	202																200.5		2.12132	1.5		2
838	0.04											201	203																202		1.41421	1		2
840	0.04											205	194																199.5	199.875	7.77817	5.5	4.625	2
842	0.04											200	199																199.5		0.707107	0.5		2
844	0.05											200	209																204.5		6.36396	4.5		2
846	0.05											204	188																196		11.3137	8		2
848	0.04											215	211																213	193.5	2.82843	2	18.6667	2
850	0.04											231	211																221		14.1421	10		2
852	0.04												184																184					1
854	0.04											112	200																156		62.2254	44		2
856	0.04											127	205																166	2	55.1543	39	#DIV/0!	2
858	0.04											130	200																165		49.4975	35		2
860	0.04											156	206																181		35.3553	25		2

## Sheet: Fig 1C y D
Blood lactate levels measured for in the various experimental conditions
Lactate PrO, lactate test strips, noval biomedical 40813.
Figure 1C								Figure 1D
	% O2			recovery	CO2			% O2
mouse WT	0.21	0.15	0.1	21% O2	0.05		mouse KO (TH-Epas1)	0.21	0.1
1	3.3		5.7	3.6			Epas1THIRESCRE 366	2.6	7.85
2	4.4		7.9	5			Epas1THIRESCRE 365	2.85	6.9
3	2.4		7.4	2.4			Epas1THIRESCRE 376	4.9	11.6
4	2.1		6.8	4.2			Epas1THIRESCRE 380	1.8	10.3
5	4.2		6.1	4.1			Epas1THIRESCRE 404	3.7	5
6	3.7	3.3	4.6
7	3.3	6.8	3.7				n	5	5
8	1.9		3.4				AVERAGE	3.17	8.33
9	2.6	4.3		4.2			SDEV	1.18089	2.64282
10	3.3	2.1	6.3				SEM	0.590445	1.18191
11	2.05	5.4	4.2	6.4
12	2	2.8	6.8	3.3
13	3.15		3.2				Figure 1D
14	2									% O2
15		5.4	4.75				mouse KO (ERT2-Epas1)		TMX	0.21	0.1
16		2.5	3.15				ERT2-CRE-HIF2a 77	KO	TM de 22/10/18 --> 22/11/18	2.9	14.9
17		3.8	3.7				ERT2-Cre-Hif2a 78	WT	TM de 22/10/18 --> 22/11/18	1.7
18		3.5	3.2				ERT2-Cre-Hif2a 89	KO	TM de 03/12/18 --> 03/01/18	2.3	7.7
19	2.8			5.6			ERT2-Cre-Hif2a 95	WT	TM de 03/12/18 --> 03/01/18	2.4
20	2.2		11.6	3.9			ERT2-Cre-Hif2a 309	KO	TM de 05/02/20 --> 05/03/20	2.3	14.7
21			12	3.9			ERT2-Cre-Hif2a 307	WT	TM de 05/02/20 --> 05/03/20	4.1	7.1
22				6.6			ERT2-Cre-Hif2a 310	KO	TM de 05/02/20 --> 05/03/20	4.1	11.8
23	2.4		5.2	4			ERT2-Cre-Hif2a 313	WT	TM de 05/02/20 --> 05/03/20	3.9	7.5
24	3.1		5.3	3.9					n	4	4
25			6.4						AVERAGE	2.9	12.275
26	1.2	3.6							SDEV	0.848528	3.36291
27	1.6	3.6							SEM	0.424264	1.68146
28	1.9
29	2.3	3.1
30	2.3	2.9
31	2	2.1
32		3.6
33		1.9
34	1.2		5.2
35	2.1		6.8
36
37	2.1
38	2.3
39	1.8		14.4
40
41
42					2
43					3.6
44					1.7
45					1.5
n	29	17	23	14	4
AVERAGE	2472	3571	5800	4364	2200
SDEV	0.7969	1307	2374	1162	0.9557
SEM	0.1480	0.3169	0.4949	0.3105	0.4778

## Sheet: Fig 2C
Secretory activity (catecholamine release measured with a polarized
carbon fiber) induced by extracellular lactate in glomus cells in CB slices
	Secretion activity (fC/min)
mouse WT	5 mM lactate	10mM lactate	15 mM lactate	20 mM lactate
1	13	10
2	242	820	829
3		70		153
4	942	2080	6580	9030
5	2190	6343	10000	8815
6		1040	1161	5830
7		1835	2335	4450
8	1286	2003	3382
n	5	8	6	5
AVERAGE	934.6	1775.12	4047.83	5655.6
SDEV	870.145	2017.41	3575.25	3644.55
SEM	435.072	762.511	1598.9	1822.27

## Sheet: Fig 2E y F
Fura 2AM ratio 340/80
Aisolate glomus cells
WT mice
record	40kbasal	40Kmax	Ratio 40K	n2basal	N2Max	N2Ratio	5mM lac basal	5mM lact Max	5mMlact Ratio
161220b	0.4	1.54	1.14	0.38	0.47	0.09	0.39	0.5	0.11
170104e	0.3	1.4	1.1	0.3	0.61	0.31	0.32	0.63	0.31
170104g	0.42	1	0.58	0.46	0.61	0.15	0.47	0.75	0.28
170105b	0.4	1.1	0.7	0.46	0.63	0.17	0.47	0.57	0.1
170105d	0.41	1.86	1.45	0.38	0.63	0.25	0.32	0.5	0.18
	0.29	0.88	0.59	0.32	0.39	0.07	0.29	0.39	0.1
170105e	0.3	1.37	1.07	0.33	0.64	0.31	0.33	0.57	0.24
	0.3	1.11	0.81	0.31	0.59	0.28	0.33	0.6	0.27
170105h	0.27	1.34	1.07	0.3	0.71	0.41	0.28	0.48	0.2
	0.3	2.05	1.75	0.3	0.37	0.07	0.29	0.74	0.45
170131a	0.546	1.8482	1.3022	0.601	0.85	0.249	0.5966	0.7598	0.1632
170202a	0.2686	0.7047	0.4361	0.298128	0.4035	0.105372	0.272	0.4376	0.1656
	0.2812	0.4862	0.205	0.2895	0.3597	0.0702	0.2789	0.3778	0.0989
170202b	0.3124	1.2171	0.9047	0.387	0.624	0.237	0.3323	0.4765	0.1442
	0.2972	1.2935	0.9963	0.3286	0.5912	0.2626	0.3007	0.5237	0.223
170929a	0.3	1.4	1.1	0.68	0.83	0.15	0.4	0.81	0.41
170929b	0.36	0.98	0.62	0.3	0.4	0.1			no responde
170929c	0.52	1.25	0.73	0.56	0.74	0.18	0.76	0.95	0.19
171120a	0.42	1.04	0.62	0.54	0.72	0.18	0.51	0.7	0.19
	0.31	1.35	1.04	0.46	0.56	0.1	0.42	0.53	0.11
n			20			20			19
average			0.910715			0.187209			0.2071
desv			0.365578			0.0973379			0.101062
error			0.0544971			0.0194676			0.0150654
responding cell			1			1			0.95

## Sheet: Fig 3g
pH
Incubations cells with 2uM BCECF during 20 min in PBS (RT & dark)
Excitation λ= 490/440
Emition λ =535
Filter ro-GFP
exposition time 20ms
	response to 10 M lactate (ratio 440/490)						response to 12% CO2 (ratio 440/490)
Regsitro	min pre	max 1	max 2	recovery	increment		min pre	max 1	max 2	recovery	increment
190430a	4.44	4.46	4.64	5.2	-0.27	0.27	5.23	4.35	4.17	4.58	-0.645	0.645
	3.88	3.76	4.05	4.35	-0.21	0.21	4.67	3.91	3.73	4.3	-0.665	0.665
	4.29	4.3	4.46	4.86	-0.195	0.195	5.03	4.27	4.2	4.6	-0.58	0.58
190430b	4.64	4.36	4.5	4.69	-0.235	0.235	4.37	3.37	3.5	3.8	-0.65	0.65
190430c	4.62	4.52	5.2	5.96	-0.43	0.43	5.44	4.1	4.2	5.63	-1.385	1.385
	4.58	4.56	5.2	6.16	-0.49	0.49	5.58	4.6	4.3	6.05	-1.365	1.365
190712c	5.55	4.59	4.59	3.9	-0.135	0.135	2.75	1.4	1.23	1.55	-0.835	0.835
	3.81	2.55	2.55	3	-0.855	0.855	1.75	0.54	0.41	0	-0.4	0.4
	3.26	2.62	2.62	2.52	-0.27	0.27	1.32	0.78	0.69	0.91	-0.38	0.38
	3.8	2.9	2.92	2.91	-0.445	0.445	1.31	0.56	0.32	0.48	-0.455	0.455
	4	3.9	3.92	4.1	-0.14	0.14	4.28	3.5	3.41	4.04	-0.705	0.705
190712d	5.93	4.96	5.05	5.89	-0.905	0.905	3.95	2.74	2.35	3.85	-1.355	1.355
	2.78	2.02	1.79	1.78	-0.375	0.375	0.73	0.2	0.03	0.02	-0.26	0.26
	3.8	3.25	2.89	3.03	-0.345	0.345	2.26	1.79	1.95	2.76	-0.64	0.64
	4.25	4.1	4.47	4.96	-0.32	0.32	5.32	3.16	2.46	4.77	-2.235	2.235
	2.4	2.34	2.49	2.78	-0.175	0.175	1.9	1.04	0.87	1.12	-0.555	0.555
				n	16					n	16
				average	-0.362					average	-0.82
					0.229						0.52
				SEM	0.059					SEM	0.13

## Sheet: Fig 4 B
Increase in NADH autofluorescence induced by lactate (Lac, in mM) in dispersed glomus cells.
	Fig 4B
	∆ 2,5lac	∆ 5lac	∆10lac	∆20lac
		86	61
		78	46
		29	41
		69
		25	28
	9	16
	31	35
	32	62
	25	27
			90	53
			66	61
			72	28
	10	15	24
		50	17	36
		14.66	20.31	24.99
	9.7	13	35.58	38.32
		22
		9	8.22	23.5
				109.92
	19	29		59
	12	30		55
	77	80
	16	14	25
	16	13	14
		20	18
			82	101.39
			100	98.06
			96	77.85
			18.22	16.73
	39	41.71	44.72
	13.94	17.1	25.5
	13			15
	35			59
	22			29
	32			38
	78.42	91.31	133.41	124.53
	59.04	106.05	123.07	105.91
	36.85	45.48	62.13	63.57
	11.9	29.16	34.59	37.99
			32	22
			18	17
			61	39
n	21	27	27	25
average	28.47	39.54	49.88	53.35
Std. Deviation	20.69	28.20	34.43	32.54
Std. Error of Mean	4515	5427	6508	6509

## Sheet: fig 4 D
Fig 4D
WT		10M lact					300nM ARC					1uM ARC
		incremento 10mM lac(1) min	incremento10mM lac max	reco10mM lac min	recovery 10mM lac max	10mM lac	incremento 10mM lac+ AR-C min	incremento10mM lac+ AR-C max	recovery 10mM lac+ AR-C min	recovery 10mM lac+ AR-C max	AR-C	incremento 10mM lac+ AR-C min	incremento10mM lac+ AR-C max	recovery 10mM lac+ AR-C min	recovery 10mM lac+ AR-C max	AR-C
190326a	ROI1	217.5	244	228.5	256	27						232	242	246	245	4.5
	ROI2	218	269.5	229.5	274.5	48.25						233	250	265	262	7
	ROI3	192.5	233	224	258.5	37.5						246	272	269	269	13
190326B	ROI1	211	249	237	268	34.5						243	325	374	332	20
	ROI2	232	296	252	310	61						284	329	380	331	-2
190326c	ROI1	416	510	422	504	88						458	518	431	527	78
	ROI2	301	386	356	415	72						413	441	388	457	48.5
	ROI3	394	484	426	495	79.5						464	511	443	532	68
190327a	ROI1	236	292	234	297	59.5						211	183	228	200	-28
	ROI2	283	342	297	352	57						270	223	257	228	-38
190402a	ROI 1	151	210	176	206	44.5						168	178	165	180	12.5
	ROI2	256	333	281	333	64.5						201	211	204	206	6
190402c	ROI1	706	939	843	987	188.5						742	689	684	685	-26
	ROI2	580	860	724	900	228						599	530	517	519	-33.5
	ROI3	532	777	658	814	200.5						553	493	478	483	-27.5
	ROI4	444	602	529	622	125.5						449	401	411	414	-22.5
190402e	ROI 1	250	412	291	395	133						253	205	203	199	-26
190423a	ROI 1	227	325	252	323	84.5	264	303	270	296	32.5
	ROI 2	281	372	300	371	81	302	342	298	338	40
190423b	ROI 2	370	411	369	434	53	355	393	347	391	41
190423c	ROI 1	336	425	347	431	86.5	311	328	308	340	24.5
190423d	ROI 1	529	623	552	619	80.5	554	552	526	540	6
Number of values						22					5					17
Mean						87.92					28.80					3176
Std. Deviation						54.82					14.37					35.08
Std. Error of Mean						11.69					6428					8508

## Sheet: Fig 4F
Fig 4F
	10 y 20 lac					5-10pyr durante 10-20lactato
WT	incremento 20lac min	incremento20Lact max	recovery 20Lact min	recovery 20Lact max	lac	incremento 10Lact+10pir min	incremento10Lact + pirmax	recovery 10Lact + pir min	recovery 10Lact + pir max	10Lact + pir
180411c	140	167	129	152	25	141	100	106	92	-27.5
	154	191	144	177	35	167	113	128	103	-39.5
180411d	165	174	160	173	11	170	118	140	118	-37
180420b	54	74	71	73.64	11	88	72	85	69	-16
	56	67	67	73.04	9	76	67	73	64	-9
180420c	126	158	140	156	24	166	141	160	127	-29
180313a	122	138	129	142	14.5	130	109	128	104	-22.5
	155	177	134	183	35.5	168	136	164	135	-30.5
180605c	161	181	164	177	16.5	178	143	168	141	-31
100731a	242	288	240	288	47	291	206	286	208	-81.5
Number of values					10					10
Mean					22.85					-32.30
Std. Deviation					12.82					19.41
Std. Error of Mean					4055					6137

## Sheet: Fig 4J
ROS Matriz
		lac
Registro	ROI	Lac	5	10	20	Hx		H2O2	10 Pyr
181031a	1	yes		0.0097		yes-	-0.0042	yes	yes+	0.0089
	2	yes		0.0042		yes-	-0.0017	yes	yes+	0.0058
	3	no						yes
	5	yes		0.003		yes-	-0.0017	yes	yes+	0.0027
	6	yes		0.0029		no		yes	yes+	0.0058
	7	yes		0.0047		no		yes	yes+	0.0059
	8	yes		0.0053		no		yes	yes+	0.004
	9	yes		0.0051		yes-	-0.0024	yes	yes+	0.0058
	10	no						yes
	11	yes		0.0035		no	0.0035	yes	yes+
	12	yes		0.0043		yes-	-0.0013	yes	yes+	0.0067
	13	yes		0.0035		yes-	0.0035	yes	yes+	0.0051
181031c	1	yes		0.0057	0.0056			yes	yes+	0.0042
	2	yes		0.0086	0.0118			yes	yes+	0.01
	3	yes		0.01	0.0093			yes	yes+	0.0066
	4	yes		0.0064	0.0086			yes		0.0079
	6	yes		0.0039	0.0066			yes	yes+	0.009
	7	yes		0.0057	0.0084			yes	yes+	0.0063
180131d	1	yes	0.0034	0.0071				yes
	2	no						yes
	3	no						yes
	4	yes	0.0053	0.0091				yes
	5	yes	0.0022	0.0059				yes
	6	yes	0.0042	0.0048				yes
181107a	1	no						yes
	2	yes	0.0035	0.0077				yes	yes	0.004
	3	no						yes
	4	yes	0.0018	0.0027				yes	yes	0.003
	5	yes	0.0001	0.0035				yes	yes	0.0068
	6	no						yes
	7	no						yes
	8	no						yes
	9	no						yes
	10	no						yes
	11	no						yes
181114b	1	yes		0.0035	0.0077			yes	yes	0.0078
	2	yes		0.0027	0.0051			yes
	3	yes		0.0001	0.0039			yes	yes	0.0064
	4	no
	5	no
	6	yes		0.0029	0.0035			yes	yes	0.0037
	7	no
	8	yes		0.0023	0.0075			yes	yes	0.0057
181114c	1	no
	2	no
	3	no
	7	yes		0.011					yes	0.0099
	9	yes		0.011					no
	10	no							no
Number of values			7	30	11		7			23
Mean			0.00292857	0.00536	0.00709091		-0.000614286			0.00600455
Std. Deviation			0.00171242	0.00262939	0.00247162		0.00296447			0.00206667
Std. Error of Mean			0.000699092	0.000488265	0.000781595		0.00121024			0.000440615

[truncated: 8 more sheets: Fi 5b, Fig 6 c, Fig 7 b y c, Fig 7e, Fig 7g, Fig Supl 6B, Fig Supl 6H, Fig Supl 8a,d,f]
